# Supplementary material for: An expression of uncertainty and its application to positioning: a quality-metric and optimal ranges for the identification of cells with RFID
Source: Springerplus. 2015 Jul 24;4:374. doi: 10.1186/s40064-015-1084-6 (PMC4513044; doi:10.1186/s40064-015-1084-6)
Supplement: Additional file 1: — Spreadsheet with maper and orange formulae. [file 40064_2015_1084_MOESM1_ESM.ods]

## Sheet: Maper&Orange
Read the comments to the right.															Indirect			Direct			Differences**		Maximum Delta
B	35														28.75	22.978670555		28.75	22.978670555		0.0000	0.0000	64.0000	47.6910287004
E*	2		r	R		X1a	X1b	X1	X2	X3	X4a	X4b	X4		Cid	MCid		Cid	MCid		Cid	MCid	Cid	MCid	rCid	26.6747751837
h	12		22	25.0599281723		40.3112887415	29.5354881236	40.3112887415	24	20.4431536058	56.1805126356	44.0371160279	56.1805126356		40.3112887415	40.3112887415		40.3112887415	40.3112887415		0	0			rMCid	33.0363141607
L	20		22.25	25.3099281723		37.5900571035	29.2080695933	37.5900571035	24.25	20.3552674923	53.2281630301	43.6392683721	53.2281630301		37.5900571035	37.5900571035		37.5900571035	37.5900571035		0	0
lo	5		22.5	25.5599281723		36.4725924497	28.8908632812	36.4725924497	24.5	20.2784612475	52	43.2509881009	52		36.4725924497	36.4725924497		36.4725924497	36.4725924497		0	0
Rmax-Rmin	40		22.75	25.8099281723		35.6171162957	28.5831395786	35.6171162957	24.75	20.21210489	51.0522987712	42.8714654783	51.0522987712		35.6171162957	35.6171162957		35.6171162957	35.6171162957		0	0			RCid	29.2496774529
			23	26.0599281723		34.8967233903	28.2842712475	34.8967233903	25	20.1556443707	50.2486015235	42.5	50.2486015235		34.8967233903	34.8967233903		34.8967233903	34.8967233903		0	0			Delta Cid	28.6747751837
r(B)	40.327538994		23.25	26.3099281723		34.262417726	27.9937156354	34.262417726	25.25	20.1085879051	49.5362357537	42.1359813296	49.5362357537		34.262417726	34.262417726		34.262417726	34.262417726		0	0
r(3B/4)	33.0363141607		23.5	26.5599281723		33.6891572419	27.711000679	33.6891572419	25.5	20.0704952434	48.8882805333	41.7788743021	48.8882805333		33.6891572419	33.6891572419		33.6891572419	33.6891572419		0	0
r(B/2)	26.6747751837		23.75	26.8099281723		33.1621209378	27.4357137536	33.1621209378	25.75	20.0409691528	48.2887994015	41.4282069821	48.2887994015		33.1621209378	33.1621209378		33.1621209378	33.1621209378		0	0
r(3B/2)	56.1856862781		24	27.0599281723		32.6716911516	27.1674926924	32.6716911516	26	20.0196485882	47.7274460249	41.0835610529	47.7274460249		32.6716911516	32.6716911516		32.6716911516	32.6716911516		0	0			RMCid	35.1482297325
r(B/2,E=0)	26.5753645318		24.25	27.3099281723		32.2112169904	26.9060184807	32.2112169904	26.25	20.0062031691	47.1970602898	40.7445640022	47.1970602898		32.2112169904	32.2112169904		32.2112169904	32.2112169904		0	0			Delta Mcid	22.9553146832
r(B,E=0)	40.3112887415		24.5	27.5599281723		31.775879461	26.6510092576	31.775879461	26.5	20.0003286779	46.6924487822	40.4108827134	46.6924487822		31.775879461	31.775879461		31.775879461	31.775879461		0	0
E1	26.4005494464		24.75	27.8099281723		31.3620599534	26.4022153494	31.3620599534	26.75	20.001743366	46.2097063049	40.0822181651	46.2097063049		31.3620599534	31.3620599534		31.3620599534	31.3620599534		0	0
E2	10.1556443707		25	28.0599281723		30.9669635513	26.1594151252	30.9669635513	27	20.0101849029	45.745811255	39.7583010143	45.745811255		30.9669635513	30.9669635513		30.9669635513	30.9669635513		0	0			*''E'' denotes the uncertainty
E3	6.8679621048		25.25	28.3099281723		30.5883817961	25.9224115136	30.5883817961	27.25	20.0254078445	45.2983708466	39.4388878902	45.2983708466		30.5883817961	30.5883817961		30.5883817961	30.5883817961		0	0			of the RFID tags positions.
			25.5	28.5599281723		30.2245365962	25.6910290535	30.2245365962	27.5	20.0471815204	44.8654535102	39.1237582645	44.8654535102		30.2245365962	30.2245365962		30.2245365962	30.2245365962		0	0
X3(r(B/2,E=0)+E)	20.7764737312		25.75	28.8099281723		29.8739737561	25.4651113835	29.8739737561	27.75	20.0752882641	44.4454745949	38.8127117922	44.4454745949		29.8739737561	29.8739737561		29.8739737561	29.8739737561		0	0			**Difference between
X2(r(B/2))	28.6747751837		26	29.0599281723		29.5354881236	25.2445190891	29.5354881236	28	20.1095219242	44.0371160279	38.50556604	44.0371160279		29.5354881236	29.5354881236		29.5354881236	29.5354881236		0	0			the formulas:
X2(L+E)	24		26.25	29.3099281723		29.2080695933	25.0291278475	29.2080695933	28.25	20.1496866081	43.6392683721	38.2021545363	43.6392683721		29.2080695933	29.2080695933		29.2080695933	29.2080695933		0	0			Direct and Indirect.
X4(r(B))	28.1463226603		26.5	29.5599281723		28.8908632812	24.8188268196	28.8908632812	28.5	20.1955956176	43.2509881009	37.9023250877	43.2509881009		28.8908632812	28.8908632812		28.8908632812	28.8908632812		0	0
			26.75	29.8099281723		28.5831395786	24.6135172484	28.5831395786	28.75	20.2470705454	42.8714654783	37.605938321	42.8714654783		28.75	28.75		28.75	28.75		0	0			Only the fields
2L/3	13.3333333333		27	30.0599281723		28.2842712475	24.4131112315	28.2842712475	29	20.3039405042	42.5	37.3128664136	42.5		29	29		29	29		0	0			in red should be changed
			27.25	30.3099281723		27.9937156354	24.2175306401	27.9937156354	29.25	20.3660414699	42.1359813296	37.0229919841	42.1359813296		29.25	29.25		29.25	29.25		0	0			by the user.
			27.5	30.5599281723		27.711000679	24.0267061631	27.711000679	29.5	20.4332157166	41.7788743021	36.7362071201	41.7788743021		29.5	29.5		29.5	29.5		0	0
			27.75	30.8099281723		27.4357137536	23.840576456	27.4357137536	29.75	20.5053113333	41.4282069821	36.4524125214	41.4282069821		29.75	29.75		29.75	29.75		0	0
			28	31.0599281723		27.1674926924	23.659087382	27.1674926924	30	20.5821818055	41.0835610529	36.1715167449	41.0835610529		30	30		30	30		0	0
			28.25	31.3099281723		26.9060184807	23.4821913298	26.9060184807	30.25	20.6636856544	40.7445640022	35.8934355346	40.7445640022		30.25	30.25		30.25	30.25		0	0
			28.5	31.5599281723		26.6510092576	23.3098465985	26.6510092576	30.5	20.7496861235	40.4108827134	35.6180912272	40.4108827134		30.5	30.5		30.5	30.5		0	0
			28.75	31.8099281723		26.4022153494	23.1420168407	26.4022153494	30.75	20.8400509051	40.0822181651	35.3454122225	40.0822181651		30.75	26.4022153494		30.75	26.4022153494		0	0
			29	32.0599281723		26.1594151252	22.978670555	26.1594151252	31	20.9346519015	39.7583010143	35.0753325103	39.7583010143		31	26.1594151252		31	26.1594151252		0	0
			29.25	32.3099281723		25.9224115136	22.8197806228	25.9224115136	31.25	21.0333650146	39.4388878902	34.8077912472	39.4388878902		31.25	25.9224115136		31.25	25.9224115136		0	0
			29.5	32.5599281723		25.6910290535	22.6653238823	25.6910290535	31.5	21.1360699598	39.1237582645	34.5427323765	39.1237582645		31.5	25.6910290535		31.5	25.6910290535		0	0
			29.75	32.8099281723		25.4651113835	22.5152807357	25.4651113835	31.75	21.2426501008	38.8127117922	34.2801042868	38.8127117922		31.75	25.4651113835		31.75	25.4651113835		0	0
			30	33.0599281723		25.2445190891	22.3696347858	25.2445190891	32	21.3529923014	38.50556604	34.019859504	38.50556604		32	25.2445190891		32	25.2445190891		0	0
			30.25	33.3099281723		25.0291278475	22.2283724975	25.0291278475	32.25	21.4669867924	38.2021545363	33.7619544137	38.2021545363		32.25	25.0291278475		32.25	25.0291278475		0	0
			30.5	33.5599281723		24.8188268196	22.0914828827	24.8188268196	32.5	21.5845270501	37.9023250877	33.5063490093	37.9023250877		32.5	24.8188268196		32.5	24.8188268196		0	0
			30.75	33.8099281723		24.6135172484	21.9589572044	24.6135172484	32.75	21.7055096866	37.605938321	33.253006665	37.605938321		32.75	24.6135172484		32.75	24.6135172484		0	0
			31	34.0599281723		24.4131112315	21.8307886991	24.4131112315	33	21.8298343469	37.3128664136	33.001893928	37.3128664136		33	24.4131112315		33	24.4131112315		0	0
			31.25	34.3099281723		24.2175306401	21.7069723146	24.2175306401	33.25	21.9574036155	37.0229919841	32.7529803316	37.0229919841		33.25	24.2175306401		33.25	24.2175306401		0	0
			31.5	34.5599281723		24.0267061631	21.5875044632	24.0267061631	33.5	22.0881229278	36.7362071201	32.5062382232	36.7362071201		33.5	24.0267061631		33.5	24.0267061631		0	0
			31.75	34.8099281723		23.840576456	21.4723827868	23.840576456	33.75	22.2219004874	36.4524125214	32.2616426088	36.4524125214		33.75	23.840576456		33.75	23.840576456		0	0
			32	35.0599281723		23.659087382	21.3616059349	23.659087382	34	22.3586471876	36.1715167449	32.0191710102	36.1715167449		34	23.659087382		34	23.659087382		0	0
			32.25	35.3099281723		23.4821913298	21.2551733529	23.4821913298	34.25	22.4982765369	35.8934355346	31.7788033348	35.8934355346		34.25	23.4821913298		34.25	23.4821913298		0	0
			32.5	35.5599281723		23.3098465985	21.1530850809	23.3098465985	34.5	22.6407045875	35.6180912272	31.5405217563	35.6180912272		34.5	23.3098465985		34.5	23.3098465985		0	0
			32.75	35.8099281723		23.1420168407	21.0553415625	23.1420168407	34.75	22.7858498669	35.3454122225	31.3043106052	35.3454122225		34.75	23.1420168407		34.75	23.1420168407		0	0
			33	36.0599281723		22.978670555	20.9619434622	22.978670555	35	22.9336333113	35.0753325103	31.0701562688	35.0753325103		35	22.978670555		35	22.978670555		0	0
			33.25	36.3099281723		22.8197806228	20.8728914917	22.8197806228	35.25	23.0839782016	34.8077912472	30.8380470983	34.8077912472		35.25	23.0839782016		35.25	23.0839782016		0	0
			33.5	36.5599281723		22.6653238823	20.7881862449	22.6653238823	35.5	23.2368101011	34.5427323765	30.6079733244	34.5427323765		35.5	23.2368101011		35.5	23.2368101011		0	0
			33.75	36.8099281723		22.5152807357	20.7078280406	22.5152807357	35.75	23.3920567946	34.2801042868	30.3799269789	34.2801042868		35.75	23.3920567946		35.75	23.3920567946		0	0
			34	37.0599281723		22.3696347858	20.6318167743	22.3696347858	36	23.5496482289	34.019859504	30.1539018223	34.019859504		36	23.5496482289		36	23.5496482289		0	0
			34.25	37.3099281723		22.2283724975	20.5601517765	22.2283724975	36.25	23.7095164551	33.7619544137	29.9298932776	33.7619544137		36.25	23.7095164551		36.25	23.7095164551		0	0
			34.5	37.5599281723		22.0914828827	20.4928316807	22.0914828827	36.5	23.8715955718	33.5063490093	29.7078983679	33.5063490093		36.5	23.8715955718		36.5	23.8715955718		0	0
			34.75	37.8099281723		21.9589572044	20.429854298	21.9589572044	36.75	24.0358216693	33.253006665	29.4879156598	33.253006665		36.75	24.0358216693		36.75	24.0358216693		0	0
			35	38.0599281723		21.8307886991	20.3712165008	21.8307886991	37	24.202132775	33.001893928	29.2699452098	33.001893928		37	24.202132775		37	24.202132775		0	0
			35.25	38.3099281723		21.7069723146	20.3169141134	21.7069723146	37.25	24.3704688003	32.7529803316	29.0539885152	32.7529803316		37.25	24.3704688003		37.25	24.3704688003		0	0
			35.5	38.5599281723		21.5875044632	20.2669418123	21.5875044632	37.5	24.5407714877	32.5062382232	28.8400484679	32.5062382232		37.5	24.5407714877		37.5	24.5407714877		0	0
			35.75	38.8099281723		21.4723827868	20.2212930328	21.4723827868	37.75	24.7129843596	32.2616426088	28.6281293115	32.2616426088		37.75	24.7129843596		37.75	24.7129843596		0	0
			36	39.0599281723		21.3616059349	20.1799598861	21.3616059349	38	24.887052668	32.0191710102	28.4182366009	32.0191710102		38	24.887052668		38	24.887052668		0	0
			36.25	39.3099281723		21.2551733529	20.1429330826	21.2551733529	38.25	25.0629233447	31.7788033348	28.2103771643	31.7788033348		38.25	25.0629233447		38.25	25.0629233447		0	0
			36.5	39.5599281723		21.1530850809	20.1102018651	21.1530850809	38.5	25.2405449531	31.5405217563	28.0045590679	31.5405217563		38.5	25.2405449531		38.5	25.2405449531		0	0
			36.75	39.8099281723		21.0553415625	20.0817539501	21.0553415625	38.75	25.4198676404	31.3043106052	27.8007915817	31.3043106052		38.75	25.4198676404		38.75	25.4198676404		0	0
			37	40.0599281723		20.9619434622	20.0575754769	20.9619434622	39	25.6008430917	31.0701562688	27.5990851482	31.0701562688		39	25.6008430917		39	25.6008430917		0	0
			37.25	40.3099281723		20.8728914917	20.0376509657	20.8728914917	39.25	25.7834244838	30.8380470983	27.399451351	30.8380470983		39.25	25.7834244838		39.25	25.7834244838		0	0
			37.5	40.5599281723		20.7881862449	20.0219632845	20.7881862449	39.5	25.9675664413	30.6079733244	27.2019028865	30.6079733244		39.5	25.9675664413		39.5	25.9675664413		0	0
			37.75	40.8099281723		20.7078280406	20.0104936229	20.7078280406	39.75	26.1532249926	30.3799269789	27.0064535352	30.3799269789		39.75	26.1532249926		39.75	26.1532249926		0	0
			38	41.0599281723		20.6318167743	20.0032214756	20.6318167743	40	26.340357528	30.1539018223	26.8131181347	30.1539018223		40	26.340357528		40	26.340357528		0	0
			38.25	41.3099281723		20.5601517765	20.0001246331	20.5601517765	40.25	26.5289227574	29.9298932776	26.6219125535	29.9298932776		40.25	26.5289227574		40.25	26.5289227574		0	0
			38.5	41.5599281723		20.4928316807	20.0011791799	20.4928316807	40.5	26.7188806707	29.7078983679	26.4328536651	29.7078983679		40.5	29.7078983679		40.5	29.7078983679		0	0
			38.75	41.8099281723		20.429854298	20.0063595016	20.429854298	40.75	26.9101924975	29.4879156598	26.2459593225	29.4879156598		40.75	29.4879156598		40.75	29.4879156598		0	0
			39	42.0599281723		20.3712165008	20.0156382975	20.3712165008	41	27.1028206692	29.2699452098	26.0612483332	29.2699452098		41	29.2699452098		41	29.2699452098		0	0
			39.25	42.3099281723		20.3169141134	20.0289866022	20.3169141134	41.25	27.2967287812	29.0539885152	25.8787404343	29.0539885152		41.25	29.0539885152		41.25	29.0539885152		0	0
			39.5	42.5599281723		20.2669418123	20.0463738122	20.2669418123	41.5	27.4918815564	28.8400484679	25.6984562674	28.8400484679		41.5	28.8400484679		41.5	28.8400484679		0	0
			39.75	42.8099281723		20.2212930328	20.0677677203	20.2212930328	41.75	27.6882448096	28.6281293115	25.5204173538	28.6281293115		41.75	28.6281293115		41.75	28.6281293115		0	0
			40	43.0599281723		20.1799598861	20.0931345547	20.1799598861	42	27.8857854133	28.4182366009	25.3446460687	28.4182366009		42	28.4182366009		42	28.4182366009		0	0
			40.25	43.3099281723		20.1429330826	20.1224390246	20.1429330826	42.25	28.0844712635	28.2103771643	25.1711656156	28.2103771643		42.25	28.2103771643		42.25	28.2103771643		0	0
			40.5	43.5599281723		20.1102018651	20.1556443707	20.1556443707	42.5	28.2842712475	28.0045590679	25	28.0045590679		42.5	28.2842712475		42.5	28.2842712475		0	0
			40.75	43.8099281723		20.0817539501	20.1927124202	20.1927124202	42.75	28.4851552118	27.8007915817	24.8311740022	27.8007915817		42.75	28.4851552118		42.75	28.4851552118		0	0
			41	44.0599281723		20.0575754769	20.2336036461	20.2336036461	43	28.6870939318	27.5990851482	24.6647131497	27.5990851482		43	28.6870939318		43	28.6870939318		0	0
			41.25	44.3099281723		20.0376509657	20.2782772306	20.2782772306	43.25	28.8900590813	27.399451351	24.5006436887	27.399451351		43.25	28.8900590813		43.25	28.8900590813		0	0
			41.5	44.5599281723		20.0219632845	20.3266911316	20.3266911316	43.5	29.0940232037	27.2019028865	24.3389925539	27.2019028865		43.5	29.0940232037		43.5	29.0940232037		0	0
			41.75	44.8099281723		20.0104936229	20.378802152	20.378802152	43.75	29.2989596842	27.0064535352	24.1797873384	27.0064535352		43.75	29.2989596842		43.75	29.2989596842		0	0
			42	45.0599281723		20.0032214756	20.4345660116	20.4345660116	44	29.5048427219	26.8131181347	24.0230562611	26.8131181347		44	29.5048427219		44	29.5048427219		0	0
			42.25	45.3099281723		20.0001246331	20.4939374205	20.4939374205	44.25	29.7116473037	26.6219125535	23.8688281341	26.6219125535		44.25	29.7116473037		44.25	29.7116473037		0	0
			42.5	45.5599281723		20.0011791799	20.5568701547	20.5568701547	44.5	29.9193491787	26.4328536651	23.7171323274	26.4328536651		44.5	29.9193491787		44.5	29.9193491787		0	0
			42.75	45.8099281723		20.0063595016	20.6233171321	20.6233171321	44.75	30.1279248334	26.2459593225	23.5679987334	26.2459593225		44.75	30.1279248334		44.75	30.1279248334		0	0
			43	46.0599281723		20.0156382975	20.6932304896	20.6932304896	45	30.3373514673	26.0612483332	23.4214577288	26.0612483332		45	30.3373514673		45	30.3373514673		0	0
			43.25	46.3099281723		20.0289866022	20.7665616599	20.7665616599	45.25	30.5476069699	25.8787404343	23.2775401356	25.8787404343		45.25	30.5476069699		45.25	30.5476069699		0	0
			43.5	46.5599281723		20.0463738122	20.843261449	20.843261449	45.5	30.7586698983	25.6984562674	23.1362771799	25.6984562674		45.5	30.7586698983		45.5	30.7586698983		0	0
			43.75	46.8099281723		20.0677677203	20.9232801122	20.9232801122	45.75	30.9705194552	25.5204173538	22.9977004498	25.5204173538		45.75	30.9705194552		45.75	30.9705194552		0	0
			44	47.0599281723		20.0931345547	21.00656743	21.00656743	46	31.1831354677	25.3446460687	22.8618418503	25.3446460687		46	31.1831354677		46	31.1831354677		0	0
			44.25	47.3099281723		20.1224390246	21.0930727827	21.0930727827	46.25	31.396498367	25.1711656156	22.7287335575	25.1711656156		46.25	31.396498367		46.25	31.396498367		0	0
			44.5	47.5599281723		20.1556443707	21.1827452235	21.1827452235	46.5	31.6105891688	25	22.5984079706	25		46.5	31.6105891688		46.5	31.6105891688		0	0
			44.75	47.8099281723		20.1927124202	21.2755335495	21.2755335495	46.75	31.8253894542	24.8311740022	22.4708976618	24.8311740022		46.75	31.8253894542		46.75	31.8253894542		0	0
			45	48.0599281723		20.2336036461	21.371386372	21.371386372	47	32.0408813507	24.6647131497	22.3462353248	24.6647131497		47	32.0408813507		47	32.0408813507		0	0
			45.25	48.3099281723		20.2782772306	21.4702521831	21.4702521831	47.25	32.2570475153	24.5006436887	22.2244537213	24.5006436887		47.25	32.2570475153		47.25	32.2570475153		0	0
			45.5	48.5599281723		20.3266911316	21.5720794215	21.5720794215	47.5	32.4738711164	24.3389925539	22.1055856256	24.3389925539		47.5	32.4738711164		47.5	32.4738711164		0	0
			45.75	48.8099281723		20.378802152	21.6768165347	21.6768165347	47.75	32.6913358176	24.1797873384	21.9896637677	24.1797873384		47.75	32.6913358176		47.75	32.6913358176		0	0
			46	49.0599281723		20.4345660116	21.7844120394	21.7844120394	48	32.9094257615	24.0230562611	21.8767207747	24.0230562611		48	32.9094257615		48	32.9094257615		0	0
			46.25	49.3099281723		20.4939374205	21.8948145789	21.8948145789	48.25	33.128125554	23.8688281341	21.7667891101	23.8688281341		48.25	33.128125554		48.25	33.128125554		0	0
			46.5	49.5599281723		20.5568701547	22.0079729776	22.0079729776	48.5	33.3474202494	23.7171323274	21.6599010126	23.7171323274		48.5	33.3474202494		48.5	33.3474202494		0	0
			46.75	49.8099281723		20.6233171321	22.1238362934	22.1238362934	48.75	33.5672953359	23.5679987334	21.5560884325	23.5679987334		48.75	33.5672953359		48.75	33.5672953359		0	0
			47	50.0599281723		20.6932304896	22.2423538663	22.2423538663	49	33.7877367214	23.4214577288	21.4553829672	23.4214577288		49	33.7877367214		49	33.7877367214		0	0
			47.25	50.3099281723		20.7665616599	22.3634753645	22.3634753645	49.25	34.00873072	23.2775401356	21.3578157958	23.2775401356		49.25	34.00873072		49.25	34.00873072		0	0
			47.5	50.5599281723		20.843261449	22.4871508283	22.4871508283	49.5	34.2302640391	23.1362771799	21.2634176124	23.1362771799		49.5	34.2302640391		49.5	34.2302640391		0	0
			47.75	50.8099281723		20.9232801122	22.6133307099	22.6133307099	49.75	34.4523237663	22.9977004498	21.1722185587	22.9977004498		49.75	34.4523237663		49.75	34.4523237663		0	0
			48	51.0599281723		21.00656743	22.7419659117	22.7419659117	50	34.6748973577	22.8618418503	21.0842481558	22.8618418503		50	34.6748973577		50	34.6748973577		0	0
			48.25	51.3099281723		21.0930727827	22.8730078205	22.8730078205	50.25	34.8979726256	22.7287335575	20.9995352362	22.7287335575		50.25	34.8979726256		50.25	34.8979726256		0	0
			48.5	51.5599281723		21.1827452235	23.00640834	23.00640834	50.5	35.1215377276	22.5984079706	20.9181078748	22.5984079706		50.5	35.1215377276		50.5	35.1215377276		0	0
			48.75	51.8099281723		21.2755335495	23.1421199202	23.1421199202	50.75	35.3455811552	22.4708976618	20.8399933205	22.4708976618		50.75	35.3455811552		50.75	35.3455811552		0	0
			49	52.0599281723		21.371386372	23.2800955838	23.2800955838	51	35.5700917232	22.3462353248	20.7652179278	22.3462353248		51	35.5700917232		51	35.5700917232		0	0
			49.25	52.3099281723		21.4702521831	23.4202889514	23.4202889514	51.25	35.7950585596	22.2244537213	20.6938070894	22.2244537213		51.25	35.7950585596		51.25	35.7950585596		0	0
			49.5	52.5599281723		21.5720794215	23.5626542625	23.5626542625	51.5	36.0204710956	22.1055856256	20.625785169	22.1055856256		51.5	36.0204710956		51.5	36.0204710956		0	0
			49.75	52.8099281723		21.6768165347	23.7071463952	23.7071463952	51.75	36.2463190559	21.9896637677	20.5611754359	21.9896637677		51.75	36.2463190559		51.75	36.2463190559		0	0
			50	53.0599281723		21.7844120394	23.8537208838	23.8537208838	52	36.4725924497	21.8767207747	20.5	21.8767207747		52	36.4725924497		52	36.4725924497		0	0
			50.25	53.3099281723		21.8948145789	24.0023339334	24.0023339334	52.25	36.6992815614	21.7667891101	20.4422797499	21.7667891101		52.25	36.6992815614		52.25	36.6992815614		0	0
			50.5	53.5599281723		22.0079729776	24.1529424333	24.1529424333	52.5	36.9263769424	21.6599010126	20.3880342916	21.6599010126		52.5	36.9263769424		52.5	36.9263769424		0	0
			50.75	53.8099281723		22.1238362934	24.3055039677	24.3055039677	52.75	37.1538694023	21.5560884325	20.3372818903	21.5560884325		52.75	37.1538694023		52.75	37.1538694023		0	0
			51	54.0599281723		22.2423538663	24.4599768253	24.4599768253	53	37.3817500011	21.4553829672	20.2900394145	21.4553829672		53	37.3817500011		53	37.3817500011		0	0
			51.25	54.3099281723		22.3634753645	24.6163200062	24.6163200062	53.25	37.6100100415	21.3578157958	20.2463222826	21.3578157958		53.25	37.6100100415		53.25	37.6100100415		0	0
			51.5	54.5599281723		22.4871508283	24.774493228	24.774493228	53.5	37.8386410611	21.2634176124	20.2061444134	21.2634176124		53.5	37.8386410611		53.5	37.8386410611		0	0
			51.75	54.8099281723		22.6133307099	24.93445693	24.93445693	53.75	38.0676348253	21.1722185587	20.1695181794	21.1722185587		53.75	38.0676348253		53.75	38.0676348253		0	0
			52	55.0599281723		22.7419659117	25.0961722756	25.0961722756	54	38.2969833204	21.0842481558	20.1364543633	21.0842481558		54	38.2969833204		54	38.2969833204		0	0
			52.25	55.3099281723		22.8730078205	25.259601154	25.259601154	54.25	38.5266787464	20.9995352362	20.1069621198	20.9995352362		54.25	38.5266787464		54.25	38.5266787464		0	0
			52.5	55.5599281723		23.00640834	25.42470618	25.42470618	54.5	38.756713511	20.9181078748	20.0810489395	20.9181078748		54.5	38.756713511		54.5	38.756713511		0	0
			52.75	55.8099281723		23.1421199202	25.5914506932	25.5914506932	54.75	38.9870802227	20.8399933205	20.0587206191	20.8399933205		54.75	38.9870802227		54.75	38.9870802227		0	0
			53	56.0599281723		23.2800955838	25.7597987553	25.7597987553	55	39.2177716853	20.7652179278	20.0399812343	20.7652179278		55	39.2177716853		55	39.2177716853		0	0
			53.25	56.3099281723		23.4202889514	25.9297151472	25.9297151472	55.25	39.4487808913	20.6938070894	20.0248331185	20.6938070894		55.25	39.4487808913		55.25	39.4487808913		0	0
			53.5	56.5599281723		23.5626542625	26.1011653647	26.1011653647	55.5	39.6801010167	20.625785169	20.0132768454	20.625785169		55.5	39.6801010167		55.5	39.6801010167		0	0
			53.75	56.8099281723		23.7071463952	26.2741156133	26.2741156133	55.75	39.9117254154	20.5611754359	20.0053112171	20.5611754359		55.75	39.9117254154		55.75	39.9117254154		0	0
			54	57.0599281723		23.8537208838	26.4485328029	26.4485328029	56	40.1436476135	20.5	20.0009332567	20.5		56	40.1436476135		56	40.1436476135		0	0
			54.25	57.3099281723		24.0023339334	26.6243845404	26.6243845404	56.25	40.3758613045	20.4422797499	20.0001382054	20.4422797499		56.25	40.3758613045		56.25	40.3758613045		0	0
			54.5	57.5599281723		24.1529424333	26.8016391234	26.8016391234	56.5	40.6083603443	20.3880342916	20.0029195257	20.3880342916		56.5	40.6083603443		56.5	40.6083603443		0	0
			54.75	57.8099281723		24.3055039677	26.9802655316	26.9802655316	56.75	40.8411387461	20.3372818903	20.009268908	20.3372818903		56.75	40.8411387461		56.75	40.8411387461		0	0
			55	58.0599281723		24.4599768253	27.160233419	27.160233419	57	41.074190676	20.2900394145	20.0191762834	20.2900394145		57	41.074190676		57	41.074190676		0	0
			55.25	58.3099281723		24.6163200062	27.3415131052	27.3415131052	57.25	41.3075104484	20.2463222826	20.0326298405	20.2463222826		57.25	41.3075104484		57.25	41.3075104484		0	0
			55.5	58.5599281723		24.774493228	27.5240755658	27.5240755658	57.5	41.5410925215	20.2061444134	20.0496160469	20.2061444134		57.5	41.5410925215		57.5	41.5410925215		0	0
			55.75	58.8099281723		24.93445693	27.707892423	27.707892423	57.75	41.7749314932	20.1695181794	20.0701196755	20.1695181794		57.75	41.7749314932		57.75	41.7749314932		0	0
			56	59.0599281723		25.0961722756	27.892935936	27.892935936	58	42.0090220972	20.1364543633	20.094123835	20.1364543633		58	42.0090220972		58	42.0090220972		0	0
			56.25	59.3099281723		25.259601154	28.0791789906	28.0791789906	58.25	42.2433591987	20.1069621198	20.1216100046	20.1216100046		58.25	42.2433591987		58.25	42.2433591987		0	0
			56.5	59.5599281723		25.42470618	28.2665950887	28.2665950887	58.5	42.4779377907	20.0810489395	20.1525580724	20.1525580724		58.5	42.4779377907		58.5	42.4779377907		0	0
			56.75	59.8099281723		25.5914506932	28.4551583382	28.4551583382	58.75	42.7127529905	20.0587206191	20.1869463783	20.1869463783		58.75	42.7127529905		58.75	42.7127529905		0	0
			57	60.0599281723		25.7597987553	28.644843442	28.644843442	59	42.9478000357	20.0399812343	20.2247517592	20.2247517592		59	42.9478000357		59	42.9478000357		0	0
			57.25	60.3099281723		25.9297151472	28.835625687	28.835625687	59.25	43.1830742812	20.0248331185	20.2659495987	20.2659495987		59.25	43.1830742812		59.25	43.1830742812		0	0
			57.5	60.5599281723		26.1011653647	29.0274809336	29.0274809336	59.5	43.4185711957	20.0132768454	20.3105138788	20.3105138788		59.5	43.4185711957		59.5	43.4185711957		0	0
			57.75	60.8099281723		26.2741156133	29.2203856044	29.2203856044	59.75	43.6542863581	20.0053112171	20.3584172347	20.3584172347		59.75	43.6542863581		59.75	43.6542863581		0	0
			58	61.0599281723		26.4485328029	29.4143166733	29.4143166733	60	43.8902154549	20.0009332567	20.4096310117	20.4096310117		60	43.8902154549		60	43.8902154549		0	0
			58.25	61.3099281723		26.6243845404	29.6092516545	29.6092516545	60.25	44.1263542769	20.0001382054	20.4641253247	20.4641253247		60.25	44.1263542769		60.25	44.1263542769		0	0
			58.5	61.5599281723		26.8016391234	29.8051685913	29.8051685913	60.5	44.3626987161	20.0029195257	20.521869119	20.521869119		60.5	44.3626987161		60.5	44.3626987161		0	0
			58.75	61.8099281723		26.9802655316	30.0020460456	30.0020460456	60.75	44.5992447633	20.009268908	20.5828302325	20.5828302325		60.75	44.5992447633		60.75	44.5992447633		0	0
			59	62.0599281723		27.160233419	30.1998630861	30.1998630861	61	44.8359885049	20.0191762834	20.6469754595	20.6469754595		61	44.8359885049		61	44.8359885049		0	0
			59.25	62.3099281723		27.3415131052	30.3985992783	30.3985992783	61.25	45.0729261202	20.0326298405	20.7142706153	20.7142706153		61.25	45.0729261202		61.25	45.0729261202		0	0
			59.5	62.5599281723		27.5240755658	30.5982346733	30.5982346733	61.5	45.3100538795	20.0496160469	20.7846806009	20.7846806009		61.5	45.3100538795		61.5	45.3100538795		0	0
			59.75	62.8099281723		27.707892423	30.798749797	30.798749797	61.75	45.5473681405	20.0701196755	20.8581694687	20.8581694687		61.75	45.5473681405		61.75	45.5473681405		0	0
			60	63.0599281723		27.892935936	31.0001256398	31.0001256398	62	45.784865347	20.094123835	20.9347004882	20.9347004882		62	45.784865347		62	45.784865347		0	0
			60.25	63.3099281723		28.0791789906	31.2023436461	31.2023436461	62.25	46.0225420257	20.1216100046	21.0142362105	21.0142362105		62.25	46.0225420257		62.25	46.0225420257		0	0
			60.5	63.5599281723		28.2665950887	31.4053857035	31.4053857035	62.5	46.2603947842	20.1525580724	21.0967385342	21.0967385342		62.5	46.2603947842		62.5	46.2603947842		0	0
			60.75	63.8099281723		28.4551583382	31.6092341332	31.6092341332	62.75	46.4984203091	20.1869463783	21.1821687684	21.1821687684		62.75	46.4984203091		62.75	46.4984203091		0	0
			61	64.0599281723		28.644843442	31.8138716797	31.8138716797	63	46.7366153634	20.2247517592	21.2704876972	21.2704876972		63	46.7366153634		63	46.7366153634		0	0
			61.25	64.3099281723		28.835625687	32.0192815006	32.0192815006	63.25	46.9749767845	20.2659495987	21.361655641	21.361655641		63.25	46.9749767845		63.25	46.9749767845		0	0
			61.5	64.5599281723		29.0274809336	32.2254471574	32.2254471574	63.5	47.2135014826	20.3105138788	21.4556325179	21.4556325179		63.5	47.2135014826		63.5	47.2135014826		0	0
			61.75	64.8099281723		29.2203856044	32.4323526054	32.4323526054	63.75	47.4521864381	20.3584172347	21.5523779031	21.5523779031		63.75	47.4521864381		63.75	47.4521864381		0	0
			62	65.0599281723		29.4143166733	32.6399821844	32.6399821844	64	47.6910287004	20.4096310117	21.6518510872	21.6518510872		64	47.6910287004		64	47.6910287004		0	0
			62.25	65.3099281723		29.6092516545	32.8483206098	32.8483206098	64.25	47.9300253854	20.4641253247	21.7540111319	21.7540111319		64.25	47.9300253854		64.25	47.9300253854		0	0
			62.5	65.5599281723		29.8051685913	33.0573529629	33.0573529629	64.5	48.1691736742	20.521869119	21.8588169252	21.8588169252		64.5	48.1691736742		64.5	48.1691736742		0	0
			62.75	65.8099281723		30.0020460456	33.2670646824	33.2670646824	64.75	48.4084708113	20.5828302325	21.9662272335	21.9662272335		64.75	48.4084708113		64.75	48.4084708113		0	0
			63	66.0599281723		30.1998630861	33.4774415555	33.4774415555	65	48.6479141028	20.6469754595	22.0762007522	22.0762007522		65	48.6479141028		65	48.6479141028		0	0
			63.25	66.3099281723		30.3985992783	33.6884697093	33.6884697093	65.25	48.8875009146	20.7142706153	22.1886961545	22.1886961545		65.25	48.8875009146		65.25	48.8875009146		0	0
			63.5	66.5599281723		30.5982346733	33.9001356027	33.9001356027	65.5	49.1272286715	20.7846806009	22.3036721375	22.3036721375		65.5	49.1272286715		65.5	49.1272286715		0	0
			63.75	66.8099281723		30.798749797	34.1124260175	34.1124260175	65.75	49.3670948548	20.8581694687	22.4210874669	22.4210874669		65.75	49.3670948548		65.75	49.3670948548		0	0
			64	67.0599281723		31.0001256398	34.3253280511	34.3253280511	66	49.6070970014	20.9347004882	22.5409010184	22.5409010184		66	49.6070970014		66	49.6070970014		0	0
			64.25	67.3099281723		31.2023436461	34.5388291083	34.5388291083	66.25	49.8472327024	21.0142362105	22.6630718186	22.6630718186		66.25	49.8472327024		66.25	49.8472327024		0	0
			64.5	67.5599281723		31.4053857035	34.7529168934	34.7529168934	66.5	50.0874996012	21.0967385342	22.7875590816	22.7875590816		66.5	50.0874996012		66.5	50.0874996012		0	0
			64.75	67.8099281723		31.6092341332	34.9675794031	34.9675794031	66.75	50.3278953927	21.1821687684	22.9143222453	22.9143222453		66.75	50.3278953927		66.75	50.3278953927		0	0
			65	68.0599281723		31.8138716797	35.1828049187	35.1828049187	67	50.5684178216	21.2704876972	23.0433210047	23.0433210047		67	50.5684178216		67	50.5684178216		0	0
			65.25	68.3099281723		32.0192815006	35.3985819995	35.3985819995	67.25	50.8090646813	21.361655641	23.1745153426	23.1745153426		67.25	50.8090646813		67.25	50.8090646813		0	0
			65.5	68.5599281723		32.2254471574	35.6148994751	35.6148994751	67.5	51.0498338128	21.4556325179	23.3078655593	23.3078655593		67.5	51.0498338128		67.5	51.0498338128		0	0
			65.75	68.8099281723		32.4323526054	35.8317464389	35.8317464389	67.75	51.290723103	21.5523779031	23.4433322993	23.4433322993		67.75	51.290723103		67.75	51.290723103		0	0
			66	69.0599281723		32.6399821844	36.0491122415	36.0491122415	68	51.5317304843	21.6518510872	23.5808765763	23.5808765763		68	51.5317304843		68	51.5317304843		0	0
			66.25	69.3099281723		32.8483206098	36.2669864841	36.2669864841	68.25	51.7728539325	21.7540111319	23.7204597966	23.7204597966		68.25	51.7728539325		68.25	51.7728539325		0	0
			66.5	69.5599281723		33.0573529629	36.485359012	36.485359012	68.5	52.0140914668	21.8588169252	23.8620437797	23.8620437797		68.5	52.0140914668		68.5	52.0140914668		0	0
			66.75	69.8099281723		33.2670646824	36.7042199083	36.7042199083	68.75	52.2554411477	21.9662272335	24.0055907783	24.0055907783		68.75	52.2554411477		68.75	52.2554411477		0	0
			67	70.0599281723		33.4774415555	36.9235594884	36.9235594884	69	52.4969010766	22.0762007522	24.151063495	24.151063495		69	52.4969010766		69	52.4969010766		0	0
			67.25	70.3099281723		33.6884697093	37.1433682934	37.1433682934	69.25	52.7384693946	22.1886961545	24.2984250986	24.2984250986		69.25	52.7384693946		69.25	52.7384693946		0	0
			67.5	70.5599281723		33.9001356027	37.3636370849	37.3636370849	69.5	52.9801442817	22.3036721375	24.4476392381	24.4476392381		69.5	52.9801442817		69.5	52.9801442817		0	0
			67.75	70.8099281723		34.1124260175	37.5843568389	37.5843568389	69.75	53.2219239552	22.4210874669	24.5986700552	24.5986700552		69.75	53.2219239552		69.75	53.2219239552		0	0
			68	71.0599281723		34.3253280511	37.8055187407	37.8055187407	70	53.4638066698	22.5409010184	24.7514821955	24.7514821955		70	53.4638066698		70	53.4638066698		0	0
			68.25	71.3099281723		34.5388291083	38.0271141794	38.0271141794	70.25	53.7057907158	22.6630718186	24.9060408178	24.9060408178		70.25	53.7057907158		70.25	53.7057907158		0	0
			68.5	71.5599281723		34.7529168934	38.2491347428	38.2491347428	70.5	53.9478744186	22.7875590816	25.0623116026	25.0623116026		70.5	53.9478744186		70.5	53.9478744186		0	0
			68.75	71.8099281723		34.9675794031	38.4715722123	38.4715722123	70.75	54.190056138	22.9143222453	25.2202607586	25.2202607586		70.75	54.190056138		70.75	54.190056138		0	0
			69	72.0599281723		35.1828049187	38.6944185578	38.6944185578	71	54.4323342671	23.0433210047	25.379855029	25.379855029		71	54.4323342671		71	54.4323342671		0	0
			69.25	72.3099281723		35.3985819995	38.9176659333	38.9176659333	71.25	54.6747072315	23.1745153426	25.5410616956	25.5410616956		71.25	54.6747072315		71.25	54.6747072315		0	0
			69.5	72.5599281723		35.6148994751	39.1413066716	39.1413066716	71.5	54.9171734886	23.3078655593	25.7038485823	25.7038485823		71.5	54.9171734886		71.5	54.9171734886		0	0
			69.75	72.8099281723		35.8317464389	39.3653332805	39.3653332805	71.75	55.1597315271	23.4433322993	25.8681840575	25.8681840575		71.75	55.1597315271		71.75	55.1597315271		0	0
			70	73.0599281723		36.0491122415	39.5897384379	39.5897384379	72	55.4023798658	23.5808765763	26.0340370355	26.0340370355		72	55.4023798658		72	55.4023798658		0	0
			70.25	73.3099281723		36.2669864841	39.8145149873	39.8145149873	72.25	55.645117053	23.7204597966	26.2013769774	26.2013769774		72.25	55.645117053		72.25	55.645117053		0	0
			70.5	73.5599281723		36.485359012	40.0396559342	40.0396559342	72.5	55.887941666	23.8620437797	26.3701738902	26.3701738902		72.5	55.887941666		72.5	55.887941666		0	0
			70.75	73.8099281723		36.7042199083	40.2651544416	40.2651544416	72.75	56.1308523105	24.0055907783	26.5403983261	26.5403983261		72.75	56.1308523105		72.75	56.1308523105		0	0
			71	74.0599281723		36.9235594884	40.4910038259	40.4910038259	73	56.3738476194	24.151063495	26.7120213807	26.7120213807		73	56.3738476194		73	56.3738476194		0	0
			71.25	74.3099281723		37.1433682934	40.7171975534	40.7171975534	73.25	56.6169262527	24.2984250986	26.8850146904	26.8850146904		73.25	56.6169262527		73.25	56.6169262527		0	0
			71.5	74.5599281723		37.3636370849	40.9437292363	40.9437292363	73.5	56.8600868966	24.4476392381	27.0593504295	27.0593504295		73.5	56.8600868966		73.5	56.8600868966		0	0
			71.75	74.8099281723		37.5843568389	41.170592629	41.170592629	73.75	57.103328263	24.5986700552	27.235001306	27.235001306		73.75	57.103328263		73.75	57.103328263		0	0
			72	75.0599281723		37.8055187407	41.3977816247	41.3977816247	74	57.3466490889	24.7514821955	27.4119405582	27.4119405582		74	57.3466490889		74	57.3466490889		0	0
			72.25	75.3099281723		38.0271141794	41.6252902516	41.6252902516	74.25	57.5900481356	24.9060408178	27.5901419495	27.5901419495		74.25	57.5900481356		74.25	57.5900481356		0	0
			72.5	75.5599281723		38.2491347428	41.8531126699	41.8531126699	74.5	57.8335241887	25.0623116026	27.7695797635	27.7695797635		74.5	57.8335241887		74.5	57.8335241887		0	0
			72.75	75.8099281723		38.4715722123	42.0812431683	42.0812431683	74.75	58.0770760567	25.2202607586	27.9502287984	27.9502287984		74.75	58.0770760567		74.75	58.0770760567		0	0
			73	76.0599281723		38.6944185578	42.3096761607	42.3096761607	75	58.3207025713	25.379855029	28.1320643613	28.1320643613		75	58.3207025713		75	58.3207025713		0	0
			73.25	76.3099281723		38.9176659333	42.5384061832	42.5384061832	75.25	58.5644025864	25.5410616956	28.3150622622	28.3150622622		75.25	58.5644025864		75.25	58.5644025864		0	0
			73.5	76.5599281723		39.1413066716	42.7674278912	42.7674278912	75.5	58.8081749778	25.7038485823	28.499198807	28.499198807		75.5	58.8081749778		75.5	58.8081749778		0	0
			73.75	76.8099281723		39.3653332805	42.9967360561	42.9967360561	75.75	59.0520186424	25.8681840575	28.6844507916	28.6844507916		75.75	59.0520186424		75.75	59.0520186424		0	0
			74	77.0599281723		39.5897384379	43.2263255627	43.2263255627	76	59.2959324981	26.0340370355	28.8707954943	28.8707954943		76	59.2959324981		76	59.2959324981		0	0
			74.25	77.3099281723		39.8145149873	43.4561914062	43.4561914062	76.25	59.5399154834	26.2013769774	29.0582106693	29.0582106693		76.25	59.5399154834		76.25	59.5399154834		0	0
			74.5	77.5599281723		40.0396559342	43.6863286898	43.6863286898	76.5	59.7839665562	26.3701738902	29.2466745389	29.2466745389		76.5	59.7839665562		76.5	59.7839665562		0	0
			74.75	77.8099281723		40.2651544416	43.9167326215	43.9167326215	76.75	60.0280846944	26.5403983261	29.4361657868	29.4361657868		76.75	60.0280846944		76.75	60.0280846944		0	0
			75	78.0599281723		40.4910038259	44.1473985122	44.1473985122	77	60.2722688946	26.7120213807	29.6266635498	29.6266635498		77	60.2722688946		77	60.2722688946		0	0
			75.25	78.3099281723		40.7171975534	44.3783217725	44.3783217725	77.25	60.5165181721	26.8850146904	29.8181474108	29.8181474108		77.25	60.5165181721		77.25	60.5165181721		0	0
			75.5	78.5599281723		40.9437292363	44.6094979107	44.6094979107	77.5	60.7608315605	27.0593504295	30.010597391	30.010597391		77.5	60.7608315605		77.5	60.7608315605		0	0
			75.75	78.8099281723		41.170592629	44.8409225304	44.8409225304	77.75	61.0052081112	27.235001306	30.2039939422	30.2039939422		77.75	61.0052081112		77.75	61.0052081112		0	0
			76	79.0599281723		41.3977816247	45.0725913279	45.0725913279	78	61.2496468929	27.4119405582	30.3983179389	30.3983179389		78	61.2496468929		78	61.2496468929		0	0
			76.25	79.3099281723		41.6252902516	45.3045000902	45.3045000902	78.25	61.4941469915	27.5901419495	30.5935506705	30.5935506705		78.25	61.4941469915		78.25	61.4941469915		0	0
			76.5	79.5599281723		41.8531126699	45.5366446927	45.5366446927	78.5	61.7387075094	27.7695797635	30.789673834	30.789673834		78.5	61.7387075094		78.5	61.7387075094		0	0
			76.75	79.8099281723		42.0812431683	45.7690210972	45.7690210972	78.75	61.9833275655	27.9502287984	30.9866695257	30.9866695257		78.75	61.9833275655		78.75	61.9833275655		0	0
			77	80.0599281723		42.3096761607	46.0016253495	46.0016253495	79	62.2280062946	28.1320643613	31.1845202336	31.1845202336		79	62.2280062946		79	62.2280062946		0	0
			77.25	80.3099281723		42.5384061832	46.2344535778	46.2344535778	79.25	62.4727428469	28.3150622622	31.3832088299	31.3832088299		79.25	62.4727428469		79.25	62.4727428469		0	0
			77.5	80.5599281723		42.7674278912	46.4675019903	46.4675019903	79.5	62.7175363882	28.499198807	31.5827185631	31.5827185631		79.5	62.7175363882		79.5	62.7175363882		0	0
			77.75	80.8099281723		42.9967360561	46.7007668737	46.7007668737	79.75	62.9623860991	28.6844507916	31.7830330504	31.7830330504		79.75	62.9623860991		79.75	62.9623860991		0	0
			78	81.0599281723		43.2263255627	46.9342445908	46.9342445908	80	63.2072911748	28.8707954943	31.9841362704	31.9841362704		80	63.2072911748		80	63.2072911748		0	0
			78.25	81.3099281723		43.4561914062	47.1679315793	47.1679315793	80.25	63.4522508248	29.0582106693	32.1860125553	32.1860125553		80.25	63.4522508248		80.25	63.4522508248		0	0
			78.5	81.5599281723		43.6863286898	47.4018243497	47.4018243497	80.5	63.6972642728	29.2466745389	32.3886465836	32.3886465836		80.5	63.6972642728		80.5	63.6972642728		0	0
			78.75	81.8099281723		43.9167326215	47.6359194834	47.6359194834	80.75	63.942330756	29.4361657868	32.5920233729	32.5920233729		80.75	63.942330756		80.75	63.942330756		0	0
			79	82.0599281723		44.1473985122	47.8702136313	47.8702136313	81	64.1874495252	29.6266635498	32.7961282724	32.7961282724		81	64.1874495252		81	64.1874495252		0	0
			79.25	82.3099281723		44.3783217725	48.1047035122	48.1047035122	81.25	64.4326198443	29.8181474108	33.0009469561	33.0009469561		81.25	64.4326198443		81.25	64.4326198443		0	0
			79.5	82.5599281723		44.6094979107	48.3393859111	48.3393859111	81.5	64.67784099	30.010597391	33.2064654155	33.2064654155		81.5	64.67784099		81.5	64.67784099		0	0
			79.75	82.8099281723		44.8409225304	48.5742576773	48.5742576773	81.75	64.9231122517	30.2039939422	33.4126699525	33.4126699525		81.75	64.9231122517		81.75	64.9231122517		0	0
			80	83.0599281723		45.0725913279	48.8093157237	48.8093157237	82	65.1684329312	30.3983179389	33.6195471732	33.6195471732		82	65.1684329312		82	65.1684329312		0	0
			80.25	83.3099281723		45.3045000902	49.0445570246	49.0445570246	82.25	65.4138023422	30.5935506705	33.8270839803	33.8270839803		82.25	65.4138023422		82.25	65.4138023422		0	0
			80.5	83.5599281723		45.5366446927	49.2799786145	49.2799786145	82.5	65.6592198105	30.789673834	34.0352675672	34.0352675672		82.5	65.6592198105		82.5	65.6592198105		0	0
			80.75	83.8099281723		45.7690210972	49.5155775868	49.5155775868	82.75	65.9046846732	30.9866695257	34.244085411	34.244085411		82.75	65.9046846732		82.75	65.9046846732		0	0
			81	84.0599281723		46.0016253495	49.7513510924	49.7513510924	83	66.1501962791	31.1845202336	34.4535252663	34.4535252663		83	66.1501962791		83	66.1501962791		0	0
			81.25	84.3099281723		46.2344535778	49.9872963383	49.9872963383	83.25	66.3957539878	31.3832088299	34.6635751591	34.6635751591		83.25	66.3957539878		83.25	66.3957539878		0	0
			81.5	84.5599281723		46.4675019903	50.2234105862	50.2234105862	83.5	66.64135717	31.5827185631	34.8742233802	34.8742233802		83.5	66.64135717		83.5	66.64135717		0	0
			81.75	84.8099281723		46.7007668737	50.4596911518	50.4596911518	83.75	66.887005207	31.7830330504	35.0854584793	35.0854584793		83.75	66.887005207		83.75	66.887005207		0	0
			82	85.0599281723		46.9342445908	50.6961354028	50.6961354028	84	67.1326974908	31.9841362704	35.2972692593	35.2972692593		84	67.1326974908		84	67.1326974908		0	0
			82.25	85.3099281723		47.1679315793	50.9327407581	50.9327407581	84.25	67.3784334232	32.1860125553	35.5096447702	35.5096447702		84.25	67.3784334232		84.25	67.3784334232		0	0
			82.5	85.5599281723		47.4018243497	51.1695046869	51.1695046869	84.5	67.6242124165	32.3886465836	35.7225743033	35.7225743033		84.5	67.6242124165		84.5	67.6242124165		0	0
			82.75	85.8099281723		47.6359194834	51.406424707	51.406424707	84.75	67.8700338926	32.5920233729	35.9360473861	35.9360473861		84.75	67.8700338926		84.75	67.8700338926		0	0
			83	86.0599281723		47.8702136313	51.6434983841	51.6434983841	85	68.115897283	32.7961282724	36.1500537762	36.1500537762		85	68.115897283		85	68.115897283		0	0
			83.25	86.3099281723		48.1047035122	51.8807233306	51.8807233306	85.25	68.361802029	33.0009469561	36.3645834563	36.3645834563		85.25	68.361802029		85.25	68.361802029		0	0
			83.5	86.5599281723		48.3393859111	52.1180972044	52.1180972044	85.5	68.6077475807	33.2064654155	36.5796266289	36.5796266289		85.5	68.6077475807		85.5	68.6077475807		0	0
			83.75	86.8099281723		48.5742576773	52.3556177083	52.3556177083	85.75	68.8537333977	33.4126699525	36.795173711	36.795173711		85.75	68.8537333977		85.75	68.8537333977		0	0
			84	87.0599281723		48.8093157237	52.5932825885	52.5932825885	86	69.0997589483	33.6195471732	37.0112153292	37.0112153292		86	69.0997589483		86	69.0997589483		0	0
			84.25	87.3099281723		49.0445570246	52.8310896339	52.8310896339	86.25	69.3458237095	33.8270839803	37.2277423149	37.2277423149		86.25	69.3458237095		86.25	69.3458237095		0	0
			84.5	87.5599281723		49.2799786145	53.0690366753	53.0690366753	86.5	69.591927167	34.0352675672	37.4447456991	37.4447456991		86.5	69.591927167		86.5	69.591927167		0	0
			84.75	87.8099281723		49.5155775868	53.3071215841	53.3071215841	86.75	69.8380688149	34.244085411	37.6622167082	37.6622167082		86.75	69.8380688149		86.75	69.8380688149		0	0
			85	88.0599281723		49.7513510924	53.5453422717	53.5453422717	87	70.0842481553	34.4535252663	37.880146759	37.880146759		87	70.0842481553		87	70.0842481553		0	0
			85.25	88.3099281723		49.9872963383	53.7836966883	53.7836966883	87.25	70.3304646987	34.6635751591	38.0985274543	38.0985274543		87.25	70.3304646987		87.25	70.3304646987		0	0
			85.5	88.5599281723		50.2234105862	54.0221828225	54.0221828225	87.5	70.5767179632	34.8742233802	38.3173505786	38.3173505786		87.5	70.5767179632		87.5	70.5767179632		0	0
			85.75	88.8099281723		50.4596911518	54.2607987002	54.2607987002	87.75	70.8230074749	35.0854584793	38.5366080938	38.5366080938		87.75	70.8230074749		87.75	70.8230074749		0	0
			86	89.0599281723		50.6961354028	54.4995423836	54.4995423836	88	71.0693327675	35.2972692593	38.7562921348	38.7562921348		88	71.0693327675		88	71.0693327675		0	0
			86.25	89.3099281723		50.9327407581	54.7384119709	54.7384119709	88.25	71.3156933819	35.5096447702	38.9763950057	38.9763950057		88.25	71.3156933819		88.25	71.3156933819		0	0
			86.5	89.5599281723		51.1695046869	54.977405595	54.977405595	88.5	71.5620888668	35.7225743033	39.1969091758	39.1969091758		88.5	71.5620888668		88.5	71.5620888668		0	0
			86.75	89.8099281723		51.406424707	55.2165214231	55.2165214231	88.75	71.8085187776	35.9360473861	39.4178272752	39.4178272752		88.75	71.8085187776		88.75	71.8085187776		0	0
			87	90.0599281723		51.6434983841	55.4557576558	55.4557576558	89	72.0549826771	36.1500537762	39.6391420918	39.6391420918		89	72.0549826771		89	72.0549826771		0	0
			87.25	90.3099281723		51.8807233306	55.6951125266	55.6951125266	89.25	72.3014801347	36.3645834563	39.8608465668	39.8608465668		89.25	72.3014801347		89.25	72.3014801347		0	0
			87.5	90.5599281723		52.1180972044	55.9345843007	55.9345843007	89.5	72.548010727	36.5796266289	40.0829337915	40.0829337915		89.5	72.548010727		89.5	72.548010727		0	0
			87.75	90.8099281723		52.3556177083	56.1741712749	56.1741712749	89.75	72.7945740369	36.795173711	40.3053970037	40.3053970037		89.75	72.7945740369		89.75	72.7945740369		0	0
			88	91.0599281723		52.5932825885	56.4138717766	56.4138717766	90	73.0411696539	37.0112153292	40.5282295843	40.5282295843		90	73.0411696539		90	73.0411696539		0	0
			88.25	91.3099281723		52.8310896339	56.6536841632	56.6536841632	90.25	73.2877971741	37.2277423149	40.7514250536	40.7514250536		90.25	73.2877971741		90.25	73.2877971741		0	0
			88.5	91.5599281723		53.0690366753	56.8936068216	56.8936068216	90.5	73.5344561997	37.4447456991	40.9749770684	40.9749770684		90.5	73.5344561997		90.5	73.5344561997		0	0
			88.75	91.8099281723		53.3071215841	57.1336381673	57.1336381673	90.75	73.7811463391	37.6622167082	41.1988794186	41.1988794186		90.75	73.7811463391		90.75	73.7811463391		0	0
			89	92.0599281723		53.5453422717	57.3737766441	57.3737766441	91	74.0278672069	37.880146759	41.4231260242	41.4231260242		91	74.0278672069		91	74.0278672069		0	0
			89.25	92.3099281723		53.7836966883	57.6140207233	57.6140207233	91.25	74.2746184235	38.0985274543	41.6477109318	41.6477109318		91.25	74.2746184235		91.25	74.2746184235		0	0
			89.5	92.5599281723		54.0221828225	57.8543689032	57.8543689032	91.5	74.5213996151	38.3173505786	41.8726283124	41.8726283124		91.5	74.5213996151		91.5	74.5213996151		0	0
			89.75	92.8099281723		54.2607987002	58.0948197086	58.0948197086	91.75	74.7682104138	38.5366080938	42.0978724577	42.0978724577		91.75	74.7682104138		91.75	74.7682104138		0	0
			90	93.0599281723		54.4995423836	58.3353716901	58.3353716901	92	75.0150504573	38.7562921348	42.3234377778	42.3234377778		92	75.0150504573		92	75.0150504573		0	0
			90.25	93.3099281723		54.7384119709	58.5760234236	58.5760234236	92.25	75.2619193886	38.9763950057	42.5493187982	42.5493187982		92.25	75.2619193886		92.25	75.2619193886		0	0
			90.5	93.5599281723		54.977405595	58.8167735101	58.8167735101	92.5	75.5088168565	39.1969091758	42.7755101571	42.7755101571		92.5	75.5088168565		92.5	75.5088168565		0	0
			90.75	93.8099281723		55.2165214231	59.0576205745	59.0576205745	92.75	75.7557425147	39.4178272752	43.0020066029	43.0020066029		92.75	75.7557425147		92.75	75.7557425147		0	0
			91	94.0599281723		55.4557576558	59.2985632658	59.2985632658	93	76.0026960225	39.6391420918	43.2288029916	43.2288029916		93	76.0026960225		93	76.0026960225		0	0
			91.25	94.3099281723		55.6951125266	59.5396002563	59.5396002563	93.25	76.2496770442	39.8608465668	43.455894284	43.455894284		93.25	76.2496770442		93.25	76.2496770442		0	0
			91.5	94.5599281723		55.9345843007	59.7807302411	59.7807302411	93.5	76.496685249	40.0829337915	43.6832755438	43.6832755438		93.5	76.496685249		93.5	76.496685249		0	0
			91.75	94.8099281723		56.1741712749	60.0219519376	60.0219519376	93.75	76.7437203112	40.3053970037	43.9109419347	43.9109419347		93.75	76.7437203112		93.75	76.7437203112		0	0
			92	95.0599281723		56.4138717766	60.2632640852	60.2632640852	94	76.9907819099	40.5282295843	44.1388887185	44.1388887185		94	76.9907819099		94	76.9907819099		0	0
			92.25	95.3099281723		56.6536841632	60.5046654449	60.5046654449	94.25	77.2378697292	40.7514250536	44.3671112526	44.3671112526		94.25	77.2378697292		94.25	77.2378697292		0	0
			92.5	95.5599281723		56.8936068216	60.7461547985	60.7461547985	94.5	77.4849834575	40.9749770684	44.5956049876	44.5956049876		94.5	77.4849834575		94.5	77.4849834575		0	0
			92.75	95.8099281723		57.1336381673	60.9877309487	60.9877309487	94.75	77.7321227881	41.1988794186	44.8243654658	44.8243654658		94.75	77.7321227881		94.75	77.7321227881		0	0
			93	96.0599281723		57.3737766441	61.2293927183	61.2293927183	95	77.9792874187	41.4231260242	45.0533883184	45.0533883184		95	77.9792874187		95	77.9792874187		0	0
			93.25	96.3099281723		57.6140207233	61.4711389497	61.4711389497	95.25	78.2264770515	41.6477109318	45.2826692639	45.2826692639		95.25	78.2264770515		95.25	78.2264770515		0	0
			93.5	96.5599281723		57.8543689032	61.7129685051	61.7129685051	95.5	78.4736913931	41.8726283124	45.5122041057	45.5122041057		95.5	78.4736913931		95.5	78.4736913931		0	0
			93.75	96.8099281723		58.0948197086	61.9548802654	61.9548802654	95.75	78.7209301542	42.0978724577	45.7419887308	45.7419887308		95.75	78.7209301542		95.75	78.7209301542		0	0
			94	97.0599281723		58.3353716901	62.1968731303	62.1968731303	96	78.9681930501	42.3234377778	45.9720191071	45.9720191071		96	78.9681930501		96	78.9681930501		0	0
			94.25	97.3099281723		58.5760234236	62.4389460179	62.4389460179	96.25	79.2154797998	42.5493187982	46.2022912823	46.2022912823		96.25	79.2154797998		96.25	79.2154797998		0	0
			94.5	97.5599281723		58.8167735101	62.6810978639	62.6810978639	96.5	79.4627901267	42.7755101571	46.4328013815	46.4328013815		96.5	79.4627901267		96.5	79.4627901267		0	0
			94.75	97.8099281723		59.0576205745	62.9233276219	62.9233276219	96.75	79.7101237579	43.0020066029	46.663545606	46.663545606		96.75	79.7101237579		96.75	79.7101237579		0	0
			95	98.0599281723		59.2985632658	63.1656342625	63.1656342625	97	79.9574804249	43.2288029916	46.8945202308	46.8945202308		97	79.9574804249		97	79.9574804249		0	0
			95.25	98.3099281723		59.5396002563	63.4080167733	63.4080167733	97.25	80.2048598625	43.455894284	47.125721604	47.125721604		97.25	80.2048598625		97.25	80.2048598625		0	0
			95.5	98.5599281723		59.7807302411	63.6504741585	63.6504741585	97.5	80.4522618097	43.6832755438	47.357146144	47.357146144		97.5	80.4522618097		97.5	80.4522618097		0	0
			95.75	98.8099281723		60.0219519376	63.8930054384	63.8930054384	97.75	80.6996860091	43.9109419347	47.5887903389	47.5887903389		97.75	80.6996860091		97.75	80.6996860091		0	0
			96	99.0599281723		60.2632640852	64.1356096493	64.1356096493	98	80.947132207	44.1388887185	47.8206507444	47.8206507444		98	80.947132207		98	80.947132207		0	0
			96.25	99.3099281723		60.5046654449	64.3782858431	64.3782858431	98.25	81.1946001532	44.3671112526	48.0527239825	48.0527239825		98.25	81.1946001532		98.25	81.1946001532		0	0
			96.5	99.5599281723		60.7461547985	64.621033087	64.621033087	98.5	81.4420896012	44.5956049876	48.2850067396	48.2850067396		98.5	81.4420896012		98.5	81.4420896012		0	0
			96.75	99.8099281723		60.9877309487	64.8638504633	64.8638504633	98.75	81.6896003079	44.8243654658	48.5174957659	48.5174957659		98.75	81.6896003079		98.75	81.6896003079		0	0
			97	100.0599281723		61.2293927183	65.1067370691	65.1067370691	99	81.9371320336	45.0533883184	48.7501878732	48.7501878732		99	81.9371320336		99	81.9371320336		0	0
			97.25	100.3099281723		61.4711389497	65.3496920156	65.3496920156	99.25	82.184684542	45.2826692639	48.9830799339	48.9830799339		99.25	82.184684542		99.25	82.184684542		0	0
			97.5	100.5599281723		61.7129685051	65.5927144287	65.5927144287	99.5	82.4322576002	45.5122041057	49.2161688795	49.2161688795		99.5	82.4322576002		99.5	82.4322576002		0	0
			97.75	100.8099281723		61.9548802654	65.8358034476	65.8358034476	99.75	82.6798509783	45.7419887308	49.4494516996	49.4494516996		99.75	82.6798509783		99.75	82.6798509783		0	0
			98	101.0599281723		62.1968731303	66.0789582258	66.0789582258	100	82.92746445	45.9720191071	49.6829254403	49.6829254403		100	82.92746445		100	82.92746445		0	0
			98.25	101.3099281723		62.4389460179	66.3221779297	66.3221779297	100.25	83.1750977918	46.2022912823	49.9165872031	49.9165872031		100.25	83.1750977918		100.25	83.1750977918		0	0
			98.5	101.5599281723		62.6810978639	66.565461739	66.565461739	100.5	83.4227507834	46.4328013815	50.1504341436	50.1504341436		100.5	83.4227507834		100.5	83.4227507834		0	0
			98.75	101.8099281723		62.9233276219	66.8088088463	66.8088088463	100.75	83.6704232076	46.663545606	50.3844634704	50.3844634704		100.75	83.6704232076		100.75	83.6704232076		0	0
			99	102.0599281723		63.1656342625	67.052218457	67.052218457	101	83.9181148501	46.8945202308	50.6186724441	50.6186724441		101	83.9181148501		101	83.9181148501		0	0
			99.25	102.3099281723		63.4080167733	67.2956897885	67.2956897885	101.25	84.1658254998	47.125721604	50.8530583758	50.8530583758		101.25	84.1658254998		101.25	84.1658254998		0	0
			99.5	102.5599281723		63.6504741585	67.5392220709	67.5392220709	101.5	84.4135549481	47.357146144	51.0876186263	51.0876186263		101.5	84.4135549481		101.5	84.4135549481		0	0
			99.75	102.8099281723		63.8930054384	67.7828145458	67.7828145458	101.75	84.6613029895	47.5887903389	51.3223506051	51.3223506051		101.75	84.6613029895		101.75	84.6613029895		0	0
			100	103.0599281723		64.1356096493	68.0264664669	68.0264664669	102	84.9090694213	47.8206507444	51.5572517689	51.5572517689		102	84.9090694213		102	84.9090694213		0	0
			100.25	103.3099281723		64.3782858431	68.2701770992	68.2701770992	102.25	85.1568540434	48.0527239825	51.7923196211	51.7923196211		102.25	85.1568540434		102.25	85.1568540434		0	0
			100.5	103.5599281723		64.621033087	68.513945719	68.513945719	102.5	85.4046566587	48.2850067396	52.0275517105	52.0275517105		102.5	85.4046566587		102.5	85.4046566587		0	0
			100.75	103.8099281723		64.8638504633	68.7577716139	68.7577716139	102.75	85.6524770725	48.5174957659	52.2629456305	52.2629456305		102.75	85.6524770725		102.75	85.6524770725		0	0
			101	104.0599281723		65.1067370691	69.0016540823	69.0016540823	103	85.9003150928	48.7501878732	52.4984990179	52.4984990179		103	85.9003150928		103	85.9003150928		0	0
			101.25	104.3099281723		65.3496920156	69.2455924331	69.2455924331	103.25	86.1481705302	48.9830799339	52.7342095524	52.7342095524		103.25	86.1481705302		103.25	86.1481705302		0	0
			101.5	104.5599281723		65.5927144287	69.489585986	69.489585986	103.5	86.3960431979	49.2161688795	52.9700749552	52.9700749552		103.5	86.3960431979		103.5	86.3960431979		0	0
			101.75	104.8099281723		65.8358034476	69.7336340709	69.7336340709	103.75	86.6439329115	49.4494516996	53.2060929886	53.2060929886		103.75	86.6439329115		103.75	86.6439329115		0	0
			102	105.0599281723		66.0789582258	69.9777360278	69.9777360278	104	86.8918394891	49.6829254403	53.4422614545	53.4422614545		104	86.8918394891		104	86.8918394891		0	0
			102.25	105.3099281723		66.3221779297	70.2218912068	70.2218912068	104.25	87.1397627511	49.9165872031	53.6785781945	53.6785781945		104.25	87.1397627511		104.25	87.1397627511		0	0
			102.5	105.5599281723		66.565461739	70.4660989674	70.4660989674	104.5	87.3877025207	50.1504341436	53.915041088	53.915041088		104.5	87.3877025207		104.5	87.3877025207		0	0
			102.75	105.8099281723		66.8088088463	70.7103586791	70.7103586791	104.75	87.6356586229	50.3844634704	54.1516480524	54.1516480524		104.75	87.6356586229		104.75	87.6356586229		0	0
			103	106.0599281723		67.052218457	70.9546697207	70.9546697207	105	87.8836308853	50.6186724441	54.3883970416	54.3883970416		105	87.8836308853		105	87.8836308853		0	0
			103.25	106.3099281723		67.2956897885	71.1990314801	71.1990314801	105.25	88.1316191378	50.8530583758	54.6252860455	54.6252860455		105.25	88.1316191378		105.25	88.1316191378		0	0
			103.5	106.5599281723		67.5392220709	71.4434433544	71.4434433544	105.5	88.3796232124	51.0876186263	54.8623130893	54.8623130893		105.5	88.3796232124		105.5	88.3796232124		0	0
			103.75	106.8099281723		67.7828145458	71.6879047498	71.6879047498	105.75	88.6276429434	51.3223506051	55.0994762328	55.0994762328		105.75	88.6276429434		105.75	88.6276429434		0	0
			104	107.0599281723		68.0264664669	71.932415081	71.932415081	106	88.8756781673	51.5572517689	55.3367735694	55.3367735694		106	88.8756781673		106	88.8756781673		0	0
			104.25	107.3099281723		68.2701770992	72.1769737714	72.1769737714	106.25	89.1237287225	51.7923196211	55.5742032259	55.5742032259		106.25	89.1237287225		106.25	89.1237287225		0	0
			104.5	107.5599281723		68.513945719	72.4215802529	72.4215802529	106.5	89.3717944497	52.0275517105	55.8117633613	55.8117633613		106.5	89.3717944497		106.5	89.3717944497		0	0
			104.75	107.8099281723		68.7577716139	72.6662339658	72.6662339658	106.75	89.6198751918	52.2629456305	56.0494521664	56.0494521664		106.75	89.6198751918		106.75	89.6198751918		0	0
			105	108.0599281723		69.0016540823	72.9109343584	72.9109343584	107	89.8679707933	52.4984990179	56.2872678633	56.2872678633		107	89.8679707933		107	89.8679707933		0	0
			105.25	108.3099281723		69.2455924331	73.1556808871	73.1556808871	107.25	90.1160811011	52.7342095524	56.5252087044	56.5252087044		107.25	90.1160811011		107.25	90.1160811011		0	0
			105.5	108.5599281723		69.489585986	73.4004730162	73.4004730162	107.5	90.364205964	52.9700749552	56.7632729721	56.7632729721		107.5	90.364205964		107.5	90.364205964		0	0
			105.75	108.8099281723		69.7336340709	73.6453102178	73.6453102178	107.75	90.6123452325	53.2060929886	57.001458978	57.001458978		107.75	90.6123452325		107.75	90.6123452325		0	0
			106	109.0599281723		69.9777360278	73.8901919716	73.8901919716	108	90.8604987594	53.4422614545	57.2397650625	57.2397650625		108	90.8604987594		108	90.8604987594		0	0
			106.25	109.3099281723		70.2218912068	74.1351177648	74.1351177648	108.25	91.108666399	53.6785781945	57.4781895939	57.4781895939		108.25	91.108666399		108.25	91.108666399		0	0
			106.5	109.5599281723		70.4660989674	74.3800870917	74.3800870917	108.5	91.3568480076	53.915041088	57.7167309683	57.7167309683		108.5	91.3568480076		108.5	91.3568480076		0	0
			106.75	109.8099281723		70.7103586791	74.6250994543	74.6250994543	108.75	91.6050434435	54.1516480524	57.9553876085	57.9553876085		108.75	91.6050434435		108.75	91.6050434435		0	0
			107	110.0599281723		70.9546697207	74.8701543614	74.8701543614	109	91.8532525665	54.3883970416	58.1941579642	58.1941579642		109	91.8532525665		109	91.8532525665		0	0
			107.25	110.3099281723		71.1990314801	75.1152513289	75.1152513289	109.25	92.1014752385	54.6252860455	58.4330405105	58.4330405105		109.25	92.1014752385		109.25	92.1014752385		0	0
			107.5	110.5599281723		71.4434433544	75.3603898794	75.3603898794	109.5	92.3497113227	54.8623130893	58.6720337484	58.6720337484		109.5	92.3497113227		109.5	92.3497113227		0	0
			107.75	110.8099281723		71.6879047498	75.6055695425	75.6055695425	109.75	92.5979606845	55.0994762328	58.9111362034	58.9111362034		109.75	92.5979606845		109.75	92.5979606845		0	0
			108	111.0599281723		71.932415081	75.8507898543	75.8507898543	110	92.8462231906	55.3367735694	59.1503464258	59.1503464258		110	92.8462231906		110	92.8462231906		0	0
			108.25	111.3099281723		72.1769737714	76.0960503575	76.0960503575	110.25	93.0944987097	55.5742032259	59.3896629896	59.3896629896		110.25	93.0944987097		110.25	93.0944987097		0	0
			108.5	111.5599281723		72.4215802529	76.3413506011	76.3413506011	110.5	93.3427871118	55.8117633613	59.6290844923	59.6290844923		110.5	93.3427871118		110.5	93.3427871118		0	0
			108.75	111.8099281723		72.6662339658	76.5866901405	76.5866901405	110.75	93.5910882688	56.0494521664	59.8686095546	59.8686095546		110.75	93.5910882688		110.75	93.5910882688		0	0
			109	112.0599281723		72.9109343584	76.8320685372	76.8320685372	111	93.839402054	56.2872678633	60.1082368197	60.1082368197		111	93.839402054		111	93.839402054		0	0
			109.25	112.3099281723		73.1556808871	77.0774853591	77.0774853591	111.25	94.0877283425	56.5252087044	60.3479649527	60.3479649527		111.25	94.0877283425		111.25	94.0877283425		0	0
			109.5	112.5599281723		73.4004730162	77.3229401798	77.3229401798	111.5	94.3360670106	56.7632729721	60.5877926407	60.5877926407		111.5	94.3360670106		111.5	94.3360670106		0	0
			109.75	112.8099281723		73.6453102178	77.5684325788	77.5684325788	111.75	94.5844179364	57.001458978	60.827718592	60.827718592		111.75	94.5844179364		111.75	94.5844179364		0	0
			110	113.0599281723		73.8901919716	77.8139621417	77.8139621417	112	94.8327809995	57.2397650625	61.0677415357	61.0677415357		112	94.8327809995		112	94.8327809995		0	0
			110.25	113.3099281723		74.1351177648	78.0595284594	78.0595284594	112.25	95.0811560807	57.4781895939	61.3078602216	61.3078602216		112.25	95.0811560807		112.25	95.0811560807		0	0
			110.5	113.5599281723		74.3800870917	78.3051311287	78.3051311287	112.5	95.3295430627	57.7167309683	61.5480734192	61.5480734192		112.5	95.3295430627		112.5	95.3295430627		0	0
			110.75	113.8099281723		74.6250994543	78.5507697518	78.5507697518	112.75	95.5779418292	57.9553876085	61.7883799181	61.7883799181		112.75	95.5779418292		112.75	95.5779418292		0	0
			111	114.0599281723		74.8701543614	78.7964439365	78.7964439365	113	95.8263522655	58.1941579642	62.0287785271	62.0287785271		113	95.8263522655		113	95.8263522655		0	0
			111.25	114.3099281723		75.1152513289	79.0421532957	79.0421532957	113.25	96.0747742584	58.4330405105	62.2692680737	62.2692680737		113.25	96.0747742584		113.25	96.0747742584		0	0
			111.5	114.5599281723		75.3603898794	79.2878974477	79.2878974477	113.5	96.323207696	58.6720337484	62.5098474044	62.5098474044		113.5	96.323207696		113.5	96.323207696		0	0
			111.75	114.8099281723		75.6055695425	79.533676016	79.533676016	113.75	96.5716524675	58.9111362034	62.7505153837	62.7505153837		113.75	96.5716524675		113.75	96.5716524675		0	0
			112	115.0599281723		75.8507898543	79.779488629	79.779488629	114	96.8201084639	59.1503464258	62.9912708941	62.9912708941		114	96.8201084639		114	96.8201084639		0	0
			112.25	115.3099281723		76.0960503575	80.0253349203	80.0253349203	114.25	97.068575577	59.3896629896	63.2321128357	63.2321128357		114.25	97.068575577		114.25	97.068575577		0	0
			112.5	115.5599281723		76.3413506011	80.2712145284	80.2712145284	114.5	97.3170537004	59.6290844923	63.4730401258	63.4730401258		114.5	97.3170537004		114.5	97.3170537004		0	0
			112.75	115.8099281723		76.5866901405	80.5171270966	80.5171270966	114.75	97.5655427287	59.8686095546	63.7140516985	63.7140516985		114.75	97.5655427287		114.75	97.5655427287		0	0
			113	116.0599281723		76.8320685372	80.7630722729	80.7630722729	115	97.8140425577	60.1082368197	63.9551465048	63.9551465048		115	97.8140425577		115	97.8140425577		0	0
			113.25	116.3099281723		77.0774853591	81.0090497102	81.0090497102	115.25	98.0625530846	60.3479649527	64.1963235117	64.1963235117		115.25	98.0625530846		115.25	98.0625530846		0	0
			113.5	116.5599281723		77.3229401798	81.2550590657	81.2550590657	115.5	98.3110742078	60.5877926407	64.4375817024	64.4375817024		115.5	98.3110742078		115.5	98.3110742078		0	0
			113.75	116.8099281723		77.5684325788	81.5011000014	81.5011000014	115.75	98.5596058267	60.827718592	64.6789200757	64.6789200757		115.75	98.5596058267		115.75	98.5596058267		0	0
			114	117.0599281723		77.8139621417	81.7471721837	81.7471721837	116	98.8081478423	61.0677415357	64.9203376458	64.9203376458		116	98.8081478423		116	98.8081478423		0	0
			114.25	117.3099281723		78.0595284594	81.9932752834	81.9932752834	116.25	99.0567001563	61.3078602216	65.1618334422	65.1618334422		116.25	99.0567001563		116.25	99.0567001563		0	0
			114.5	117.5599281723		78.3051311287	82.2394089756	82.2394089756	116.5	99.3052626719	61.5480734192	65.403406509	65.403406509		116.5	99.3052626719		116.5	99.3052626719		0	0
			114.75	117.8099281723		78.5507697518	82.4855729397	82.4855729397	116.75	99.5538352933	61.7883799181	65.6450559052	65.6450559052		116.75	99.5538352933		116.75	99.5538352933		0	0
			115	118.0599281723		78.7964439365	82.7317668593	82.7317668593	117	99.8024179258	62.0287785271	65.8867807037	65.8867807037		117	99.8024179258		117	99.8024179258		0	0
			115.25	118.3099281723		79.0421532957	82.9779904221	82.9779904221	117.25	100.0510104759	62.2692680737	66.1285799918	66.1285799918		117.25	100.0510104759		117.25	100.0510104759		0	0
			115.5	118.5599281723		79.2878974477	83.2242433199	83.2242433199	117.5	100.2996128511	62.5098474044	66.3704528706	66.3704528706		117.5	100.2996128511		117.5	100.2996128511		0	0
			115.75	118.8099281723		79.533676016	83.4705252484	83.4705252484	117.75	100.5482249601	62.7505153837	66.6123984545	66.6123984545		117.75	100.5482249601		117.75	100.5482249601		0	0
			116	119.0599281723		79.779488629	83.7168359074	83.7168359074	118	100.7968467124	62.9912708941	66.8544158714	66.8544158714		118	100.7968467124		118	100.7968467124		0	0
			116.25	119.3099281723		80.0253349203	83.9631750004	83.9631750004	118.25	101.0454780189	63.2321128357	67.0965042624	67.0965042624		118.25	101.0454780189		118.25	101.0454780189		0	0
			116.5	119.5599281723		80.2712145284	84.209542235	84.209542235	118.5	101.2941187913	63.4730401258	67.338662781	67.338662781		118.5	101.2941187913		118.5	101.2941187913		0	0
			116.75	119.8099281723		80.5171270966	84.4559373222	84.4559373222	118.75	101.5427689424	63.7140516985	67.5808905939	67.5808905939		118.75	101.5427689424		118.75	101.5427689424		0	0
			117	120.0599281723		80.7630722729	84.702359977	84.702359977	119	101.7914283859	63.9551465048	67.8231868796	67.8231868796		119	101.7914283859		119	101.7914283859		0	0
			117.25	120.3099281723		81.0090497102	84.9488099179	84.9488099179	119.25	102.0400970366	64.1963235117	68.0655508293	68.0655508293		119.25	102.0400970366		119.25	102.0400970366		0	0
			117.5	120.5599281723		81.2550590657	85.1952868669	85.1952868669	119.5	102.2887748102	64.4375817024	68.3079816457	68.3079816457		119.5	102.2887748102		119.5	102.2887748102		0	0
			117.75	120.8099281723		81.5011000014	85.4417905499	85.4417905499	119.75	102.5374616235	64.6789200757	68.5504785435	68.5504785435		119.75	102.5374616235		119.75	102.5374616235		0	0
			118	121.0599281723		81.7471721837	85.6883206958	85.6883206958	120	102.786157394	64.9203376458	68.793040749	68.793040749		120	102.786157394		120	102.786157394		0	0
			118.25	121.3099281723		81.9932752834	85.9348770372	85.9348770372	120.25	103.0348620405	65.1618334422	69.0356674995	69.0356674995		120.25	103.0348620405		120.25	103.0348620405		0	0
			118.5	121.5599281723		82.2394089756	86.1814593102	86.1814593102	120.5	103.2835754823	65.403406509	69.2783580438	69.2783580438		120.5	103.2835754823		120.5	103.2835754823		0	0
			118.75	121.8099281723		82.4855729397	86.4280672539	86.4280672539	120.75	103.53229764	65.6450559052	69.5211116414	69.5211116414		120.75	103.53229764		120.75	103.53229764		0	0
			119	122.0599281723		82.7317668593	86.6747006109	86.6747006109	121	103.7810284348	65.8867807037	69.7639275627	69.7639275627		121	103.7810284348		121	103.7810284348		0	0
			119.25	122.3099281723		82.9779904221	86.9213591269	86.9213591269	121.25	104.029767789	66.1285799918	70.0068050886	70.0068050886		121.25	104.029767789		121.25	104.029767789		0	0
			119.5	122.5599281723		83.2242433199	87.168042551	87.168042551	121.5	104.2785156256	66.3704528706	70.2497435102	70.2497435102		121.5	104.2785156256		121.5	104.2785156256		0	0
			119.75	122.8099281723		83.4705252484	87.4147506351	87.4147506351	121.75	104.5272718686	66.6123984545	70.4927421292	70.4927421292		121.75	104.5272718686		121.75	104.5272718686		0	0
			120	123.0599281723		83.7168359074	87.6614831345	87.6614831345	122	104.7760364428	66.8544158714	70.735800257	70.735800257		122	104.7760364428		122	104.7760364428		0	0
			120.25	123.3099281723		83.9631750004	87.9082398073	87.9082398073	122.25	105.0248092738	67.0965042624	70.978917215	70.978917215		122.25	105.0248092738		122.25	105.0248092738		0	0
			120.5	123.5599281723		84.209542235	88.1550204147	88.1550204147	122.5	105.2735902881	67.338662781	71.2220923342	71.2220923342		122.5	105.2735902881		122.5	105.2735902881		0	0
			120.75	123.8099281723		84.4559373222	88.4018247208	88.4018247208	122.75	105.522379413	67.5808905939	71.4653249552	71.4653249552		122.75	105.522379413		122.75	105.522379413		0	0
			121	124.0599281723		84.702359977	88.6486524928	88.6486524928	123	105.7711765766	67.8231868796	71.7086144279	71.7086144279		123	105.7711765766		123	105.7711765766		0	0
			121.25	124.3099281723		84.9488099179	88.8955035004	88.8955035004	123.25	106.0199817077	68.0655508293	71.9519601115	71.9519601115		123.25	106.0199817077		123.25	106.0199817077		0	0
			121.5	124.5599281723		85.1952868669	89.1423775164	89.1423775164	123.5	106.268794736	68.3079816457	72.195361374	72.195361374		123.5	106.268794736		123.5	106.268794736		0	0
			121.75	124.8099281723		85.4417905499	89.3892743164	89.3892743164	123.75	106.517615592	68.5504785435	72.4388175926	72.4388175926		123.75	106.517615592		123.75	106.517615592		0	0
			122	125.0599281723		85.6883206958	89.6361936785	89.6361936785	124	106.7664442069	68.793040749	72.682328153	72.682328153		124	106.7664442069		124	106.7664442069		0	0
			122.25	125.3099281723		85.9348770372	89.8831353836	89.8831353836	124.25	107.0152805126	69.0356674995	72.9258924497	72.9258924497		124.25	107.0152805126		124.25	107.0152805126		0	0
			122.5	125.5599281723		86.1814593102	90.1300992155	90.1300992155	124.5	107.2641244419	69.2783580438	73.1695098855	73.1695098855		124.5	107.2641244419		124.5	107.2641244419		0	0
			122.75	125.8099281723		86.4280672539	90.3770849602	90.3770849602	124.75	107.5129759283	69.5211116414	73.4131798716	73.4131798716		124.75	107.5129759283		124.75	107.5129759283		0	0
			123	126.0599281723		86.6747006109	90.6240924066	90.6240924066	125	107.7618349058	69.7639275627	73.6569018272	73.6569018272		125	107.7618349058		125	107.7618349058		0	0
			123.25	126.3099281723		86.9213591269	90.871121346	90.871121346	125.25	108.0107013094	70.0068050886	73.9006751798	73.9006751798		125.25	108.0107013094		125.25	108.0107013094		0	0
			123.5	126.5599281723		87.168042551	91.1181715723	91.1181715723	125.5	108.2595750746	70.2497435102	74.1444993646	74.1444993646		125.5	108.2595750746		125.5	108.2595750746		0	0
			123.75	126.8099281723		87.4147506351	91.3652428818	91.3652428818	125.75	108.5084561379	70.4927421292	74.3883738246	74.3883738246		125.75	108.5084561379		125.75	108.5084561379		0	0
			124	127.0599281723		87.6614831345	91.6123350731	91.6123350731	126	108.757344436	70.735800257	74.6322980105	74.6322980105		126	108.757344436		126	108.757344436		0	0
			124.25	127.3099281723		87.9082398073	91.8594479476	91.8594479476	126.25	109.0062399068	70.978917215	74.8762713806	74.8762713806		126.25	109.0062399068		126.25	109.0062399068		0	0
			124.5	127.5599281723		88.1550204147	92.1065813087	92.1065813087	126.5	109.2551424885	71.2220923342	75.1202934003	75.1202934003		126.5	109.2551424885		126.5	109.2551424885		0	0
			124.75	127.8099281723		88.4018247208	92.3537349622	92.3537349622	126.75	109.5040521202	71.4653249552	75.3643635427	75.3643635427		126.75	109.5040521202		126.75	109.5040521202		0	0
			125	128.0599281723		88.6486524928	92.6009087163	92.6009087163	127	109.7529687414	71.7086144279	75.6084812877	75.6084812877		127	109.7529687414		127	109.7529687414		0	0
			125.25	128.3099281723		88.8955035004	92.8481023815	92.8481023815	127.25	110.0018922925	71.9519601115	75.8526461223	75.8526461223		127.25	110.0018922925		127.25	110.0018922925		0	0
			125.5	128.5599281723		89.1423775164	93.0953157703	93.0953157703	127.5	110.2508227143	72.195361374	76.0968575407	76.0968575407		127.5	110.2508227143		127.5	110.2508227143		0	0
			125.75	128.8099281723		89.3892743164	93.3425486977	93.3425486977	127.75	110.4997599486	72.4388175926	76.3411150435	76.3411150435		127.75	110.4997599486		127.75	110.4997599486		0	0
			126	129.0599281723		89.6361936785	93.5898009807	93.5898009807	128	110.7487039373	72.682328153	76.5854181382	76.5854181382		128	110.7487039373		128	110.7487039373		0	0
			126.25	129.3099281723		89.8831353836	93.8370724384	93.8370724384	128.25	110.9976546234	72.9258924497	76.8297663391	76.8297663391		128.25	110.9976546234		128.25	110.9976546234		0	0
			126.5	129.5599281723		90.1300992155	94.0843628922	94.0843628922	128.5	111.2466119503	73.1695098855	77.0741591666	77.0741591666		128.5	111.2466119503		128.5	111.2466119503		0	0
			126.75	129.8099281723		90.3770849602	94.3316721653	94.3316721653	128.75	111.4955758618	73.4131798716	77.3185961477	77.3185961477		128.75	111.4955758618		128.75	111.4955758618		0	0
			127	130.0599281723		90.6240924066	94.5790000833	94.5790000833	129	111.7445463026	73.6569018272	77.5630768158	77.5630768158		129	111.7445463026		129	111.7445463026		0	0
			127.25	130.3099281723		90.871121346	94.8263464736	94.8263464736	129.25	111.9935232179	73.9006751798	77.8076007102	77.8076007102		129.25	111.9935232179		129.25	111.9935232179		0	0
			127.5	130.5599281723		91.1181715723	95.0737111655	95.0737111655	129.5	112.2425065534	74.1444993646	78.0521673766	78.0521673766		129.5	112.2425065534		129.5	112.2425065534		0	0
			127.75	130.8099281723		91.3652428818	95.3210939906	95.3210939906	129.75	112.4914962554	74.3883738246	78.2967763663	78.2967763663		129.75	112.4914962554		129.75	112.4914962554		0	0
			128	131.0599281723		91.6123350731	95.5684947822	95.5684947822	130	112.7404922708	74.6322980105	78.5414272369	78.5414272369		130	112.7404922708		130	112.7404922708		0	0
			128.25	131.3099281723		91.8594479476	95.8159133755	95.8159133755	130.25	112.989494547	74.8762713806	78.7861195514	78.7861195514		130.25	112.989494547		130.25	112.989494547		0	0
			128.5	131.5599281723		92.1065813087	96.0633496077	96.0633496077	130.5	113.238503032	75.1202934003	79.030852879	79.030852879		130.5	113.238503032		130.5	113.238503032		0	0
			128.75	131.8099281723		92.3537349622	96.3108033179	96.3108033179	130.75	113.4875176743	75.3643635427	79.2756267941	79.2756267941		130.75	113.4875176743		130.75	113.4875176743		0	0
			129	132.0599281723		92.6009087163	96.5582743468	96.5582743468	131	113.7365384229	75.6084812877	79.5204408768	79.5204408768		131	113.7365384229		131	113.7365384229		0	0
			129.25	132.3099281723		92.8481023815	96.8057625371	96.8057625371	131.25	113.9855652273	75.8526461223	79.7652947126	79.7652947126		131.25	113.9855652273		131.25	113.9855652273		0	0
			129.5	132.5599281723		93.0953157703	97.0532677334	97.0532677334	131.5	114.2345980378	76.0968575407	80.0101878925	80.0101878925		131.5	114.2345980378		131.5	114.2345980378		0	0
			129.75	132.8099281723		93.3425486977	97.3007897817	97.3007897817	131.75	114.4836368049	76.3411150435	80.2551200125	80.2551200125		131.75	114.4836368049		131.75	114.4836368049		0	0
			130	133.0599281723		93.5898009807	97.5483285302	97.5483285302	132	114.7326814797	76.5854181382	80.5000906742	80.5000906742		132	114.7326814797		132	114.7326814797		0	0
			130.25	133.3099281723		93.8370724384	97.7958838284	97.7958838284	132.25	114.9817320138	76.8297663391	80.7450994838	80.7450994838		132.25	114.9817320138		132.25	114.9817320138		0	0
			130.5	133.5599281723		94.0843628922	98.0434555276	98.0434555276	132.5	115.2307883593	77.0741591666	80.9901460531	80.9901460531		132.5	115.2307883593		132.5	115.2307883593		0	0
			130.75	133.8099281723		94.3316721653	98.2910434811	98.2910434811	132.75	115.4798504688	77.3185961477	81.2352299984	81.2352299984		132.75	115.4798504688		132.75	115.4798504688		0	0
			131	134.0599281723		94.5790000833	98.5386475433	98.5386475433	133	115.7289182954	77.5630768158	81.4803509411	81.4803509411		133	115.7289182954		133	115.7289182954		0	0
			131.25	134.3099281723		94.8263464736	98.7862675706	98.7862675706	133.25	115.9779917927	77.8076007102	81.7255085075	81.7255085075		133.25	115.9779917927		133.25	115.9779917927		0	0
			131.5	134.5599281723		95.0737111655	99.033903421	99.033903421	133.5	116.2270709147	78.0521673766	81.9707023284	81.9707023284		133.5	116.2270709147		133.5	116.2270709147		0	0
			131.75	134.8099281723		95.3210939906	99.2815549539	99.2815549539	133.75	116.4761556158	78.2967763663	82.2159320394	82.2159320394		133.75	116.4761556158		133.75	116.4761556158		0	0
			132	135.0599281723		95.5684947822	99.5292220304	99.5292220304	134	116.725245851	78.5414272369	82.4611972806	82.4611972806		134	116.725245851		134	116.725245851		0	0
			132.25	135.3099281723		95.8159133755	99.776904513	99.776904513	134.25	116.9743415758	78.7861195514	82.7064976969	82.7064976969		134.25	116.9743415758		134.25	116.9743415758		0	0
			132.5	135.5599281723		96.0633496077	100.0246022659	100.0246022659	134.5	117.223442746	79.030852879	82.9518329373	82.9518329373		134.5	117.223442746		134.5	117.223442746		0	0
			132.75	135.8099281723		96.3108033179	100.2723151546	100.2723151546	134.75	117.4725493178	79.2756267941	83.1972026555	83.1972026555		134.75	117.4725493178		134.75	117.4725493178		0	0
			133	136.0599281723		96.5582743468	100.5200430463	100.5200430463	135	117.7216612481	79.5204408768	83.4426065091	83.4426065091		135	117.7216612481		135	117.7216612481		0	0
			133.25	136.3099281723		96.8057625371	100.7677858095	100.7677858095	135.25	117.970778494	79.7652947126	83.6880441605	83.6880441605		135.25	117.970778494		135.25	117.970778494		0	0
			133.5	136.5599281723		97.0532677334	101.0155433141	101.0155433141	135.5	118.219901013	80.0101878925	83.9335152759	83.9335152759		135.5	118.219901013		135.5	118.219901013		0	0
			133.75	136.8099281723		97.3007897817	101.2633154317	101.2633154317	135.75	118.4690287633	80.2551200125	84.1790195258	84.1790195258		135.75	118.4690287633		135.75	118.4690287633		0	0
			134	137.0599281723		97.5483285302	101.511102035	101.511102035	136	118.7181617032	80.5000906742	84.4245565847	84.4245565847		136	118.7181617032		136	118.7181617032		0	0
			134.25	137.3099281723		97.7958838284	101.7589029981	101.7589029981	136.25	118.9672997915	80.7450994838	84.6701261312	84.6701261312		136.25	118.9672997915		136.25	118.9672997915		0	0
			134.5	137.5599281723		98.0434555276	102.0067181967	102.0067181967	136.5	119.2164429877	80.9901460531	84.9157278477	84.9157278477		136.5	119.2164429877		136.5	119.2164429877		0	0
			134.75	137.8099281723		98.2910434811	102.2545475077	102.2545475077	136.75	119.4655912512	81.2352299984	85.1613614206	85.1613614206		136.75	119.4655912512		136.75	119.4655912512		0	0
			135	138.0599281723		98.5386475433	102.5023908093	102.5023908093	137	119.7147445422	81.4803509411	85.4070265401	85.4070265401		137	119.7147445422		137	119.7147445422		0	0
			135.25	138.3099281723		98.7862675706	102.750247981	102.750247981	137.25	119.9639028211	81.7255085075	85.6527229003	85.6527229003		137.25	119.9639028211		137.25	119.9639028211		0	0
			135.5	138.5599281723		99.033903421	102.9981189038	102.9981189038	137.5	120.2130660488	81.9707023284	85.8984501989	85.8984501989		137.5	120.2130660488		137.5	120.2130660488		0	0
			135.75	138.8099281723		99.2815549539	103.2460034596	103.2460034596	137.75	120.4622341865	82.2159320394	86.1442081372	86.1442081372		137.75	120.4622341865		137.75	120.4622341865		0	0
			136	139.0599281723		99.5292220304	103.4939015321	103.4939015321	138	120.7114071957	82.4611972806	86.3899964203	86.3899964203		138	120.7114071957		138	120.7114071957		0	0
			136.25	139.3099281723		99.776904513	103.7418130057	103.7418130057	138.25	120.9605850385	82.7064976969	86.6358147567	86.6358147567		138.25	120.9605850385		138.25	120.9605850385		0	0
			136.5	139.5599281723		100.0246022659	103.9897377663	103.9897377663	138.5	121.2097676772	82.9518329373	86.8816628585	86.8816628585		138.5	121.2097676772		138.5	121.2097676772		0	0
			136.75	139.8099281723		100.2723151546	104.2376757011	104.2376757011	138.75	121.4589550745	83.1972026555	87.1275404414	87.1275404414		138.75	121.4589550745		138.75	121.4589550745		0	0
			137	140.0599281723		100.5200430463	104.4856266984	104.4856266984	139	121.7081471935	83.4426065091	87.3734472241	87.3734472241		139	121.7081471935		139	121.7081471935		0	0
			137.25	140.3099281723		100.7677858095	104.7335906475	104.7335906475	139.25	121.9573439976	83.6880441605	87.6193829291	87.6193829291		139.25	121.9573439976		139.25	121.9573439976		0	0
			137.5	140.5599281723		101.0155433141	104.9815674392	104.9815674392	139.5	122.2065454507	83.9335152759	87.865347282	87.865347282		139.5	122.2065454507		139.5	122.2065454507		0	0
			137.75	140.8099281723		101.2633154317	105.2295569653	105.2295569653	139.75	122.4557515168	84.1790195258	88.1113400117	88.1113400117		139.75	122.4557515168		139.75	122.4557515168		0	0
			138	141.0599281723		101.511102035	105.4775591186	105.4775591186	140	122.7049621605	84.4245565847	88.3573608503	88.3573608503		140	122.7049621605		140	122.7049621605		0	0
			138.25	141.3099281723		101.7589029981	105.7255737933	105.7255737933	140.25	122.9541773465	84.6701261312	88.603409533	88.603409533		140.25	122.9541773465		140.25	122.9541773465		0	0
			138.5	141.5599281723		102.0067181967	105.9736008845	105.9736008845	140.5	123.2033970401	84.9157278477	88.8494857984	88.8494857984		140.5	123.2033970401		140.5	123.2033970401		0	0
			138.75	141.8099281723		102.2545475077	106.2216402885	106.2216402885	140.75	123.4526212066	85.1613614206	89.0955893879	89.0955893879		140.75	123.4526212066		140.75	123.4526212066		0	0
			139	142.0599281723		102.5023908093	106.4696919027	106.4696919027	141	123.7018498121	85.4070265401	89.341720046	89.341720046		141	123.7018498121		141	123.7018498121		0	0
			139.25	142.3099281723		102.750247981	106.7177556255	106.7177556255	141.25	123.9510828225	85.6527229003	89.5878775204	89.5878775204		141.25	123.9510828225		141.25	123.9510828225		0	0
			139.5	142.5599281723		102.9981189038	106.9658313563	106.9658313563	141.5	124.2003202044	85.8984501989	89.8340615614	89.8340615614		141.5	124.2003202044		141.5	124.2003202044		0	0
			139.75	142.8099281723		103.2460034596	107.2139189958	107.2139189958	141.75	124.4495619246	86.1442081372	90.0802719226	90.0802719226		141.75	124.4495619246		141.75	124.4495619246		0	0
			140	143.0599281723		103.4939015321	107.4620184454	107.4620184454	142	124.6988079501	86.3899964203	90.3265083602	90.3265083602		142	124.6988079501		142	124.6988079501		0	0
			140.25	143.3099281723		103.7418130057	107.7101296078	107.7101296078	142.25	124.9480582485	86.6358147567	90.5727706332	90.5727706332		142.25	124.9480582485		142.25	124.9480582485		0	0
			140.5	143.5599281723		103.9897377663	107.9582523864	107.9582523864	142.5	125.1973127873	86.8816628585	90.8190585037	90.8190585037		142.5	125.1973127873		142.5	125.1973127873		0	0
			140.75	143.8099281723		104.2376757011	108.206386686	108.206386686	142.75	125.4465715348	87.1275404414	91.0653717363	91.0653717363		142.75	125.4465715348		142.75	125.4465715348		0	0
			141	144.0599281723		104.4856266984	108.4545324121	108.4545324121	143	125.6958344591	87.3734472241	91.3117100983	91.3117100983		143	125.6958344591		143	125.6958344591		0	0
			141.25	144.3099281723		104.7335906475	108.7026894711	108.7026894711	143.25	125.9451015289	87.6193829291	91.5580733599	91.5580733599		143.25	125.9451015289		143.25	125.9451015289		0	0
			141.5	144.5599281723		104.9815674392	108.9508577706	108.9508577706	143.5	126.1943727132	87.865347282	91.8044612937	91.8044612937		143.5	126.1943727132		143.5	126.1943727132		0	0
			141.75	144.8099281723		105.2295569653	109.199037219	109.199037219	143.75	126.4436479811	88.1113400117	92.0508736749	92.0508736749		143.75	126.4436479811		143.75	126.4436479811		0	0
			142	145.0599281723		105.4775591186	109.4472277256	109.4472277256	144	126.6929273022	88.3573608503	92.2973102816	92.2973102816		144	126.6929273022		144	126.6929273022		0	0
			142.25	145.3099281723		105.7255737933	109.6954292007	109.6954292007	144.25	126.9422106463	88.603409533	92.5437708941	92.5437708941		144.25	126.9422106463		144.25	126.9422106463		0	0
			142.5	145.5599281723		105.9736008845	109.9436415556	109.9436415556	144.5	127.1914979834	88.8494857984	92.7902552952	92.7902552952		144.5	127.1914979834		144.5	127.1914979834		0	0
			142.75	145.8099281723		106.2216402885	110.1918647023	110.1918647023	144.75	127.4407892838	89.0955893879	93.0367632705	93.0367632705		144.75	127.4407892838		144.75	127.4407892838		0	0
			143	146.0599281723		106.4696919027	110.4400985537	110.4400985537	145	127.6900845183	89.341720046	93.2832946075	93.2832946075		145	127.6900845183		145	127.6900845183		0	0
			143.25	146.3099281723		106.7177556255	110.6883430238	110.6883430238	145.25	127.9393836576	89.5878775204	93.5298490967	93.5298490967		145.25	127.9393836576		145.25	127.9393836576		0	0
			143.5	146.5599281723		106.9658313563	110.9365980273	110.9365980273	145.5	128.188686673	89.8340615614	93.7764265304	93.7764265304		145.5	128.188686673		145.5	128.188686673		0	0
			143.75	146.8099281723		107.2139189958	111.1848634798	111.1848634798	145.75	128.4379935358	90.0802719226	94.0230267037	94.0230267037		145.75	128.4379935358		145.75	128.4379935358		0	0
			144	147.0599281723		107.4620184454	111.4331392976	111.4331392976	146	128.6873042179	90.3265083602	94.2696494137	94.2696494137		146	128.6873042179		146	128.6873042179		0	0
			144.25	147.3099281723		107.7101296078	111.6814253981	111.6814253981	146.25	128.936618691	90.5727706332	94.5162944598	94.5162944598		146.25	128.936618691		146.25	128.936618691		0	0
			144.5	147.5599281723		107.9582523864	111.9297216993	111.9297216993	146.5	129.1859369275	90.8190585037	94.7629616438	94.7629616438		146.5	129.1859369275		146.5	129.1859369275		0	0
			144.75	147.8099281723		108.206386686	112.1780281201	112.1780281201	146.75	129.4352588998	91.0653717363	95.0096507696	95.0096507696		146.75	129.4352588998		146.75	129.4352588998		0	0
			145	148.0599281723		108.4545324121	112.4263445803	112.4263445803	147	129.6845845806	91.3117100983	95.2563616433	95.2563616433		147	129.6845845806		147	129.6845845806		0	0
			145.25	148.3099281723		108.7026894711	112.6746710003	112.6746710003	147.25	129.9339139429	91.5580733599	95.5030940732	95.5030940732		147.25	129.9339139429		147.25	129.9339139429		0	0
			145.5	148.5599281723		108.9508577706	112.9230073016	112.9230073016	147.5	130.1832469599	91.8044612937	95.7498478695	95.7498478695		147.5	130.1832469599		147.5	130.1832469599		0	0
			145.75	148.8099281723		109.199037219	113.171353406	113.171353406	147.75	130.432583605	92.0508736749	95.9966228449	95.9966228449		147.75	130.432583605		147.75	130.432583605		0	0
			146	149.0599281723		109.4472277256	113.4197092365	113.4197092365	148	130.681923852	92.2973102816	96.2434188137	96.2434188137		148	130.681923852		148	130.681923852		0	0
			146.25	149.3099281723		109.6954292007	113.6680747167	113.6680747167	148.25	130.9312676747	92.5437708941	96.4902355926	96.4902355926		148.25	130.9312676747		148.25	130.9312676747		0	0
			146.5	149.5599281723		109.9436415556	113.916449771	113.916449771	148.5	131.1806150474	92.7902552952	96.7370730002	96.7370730002		148.5	131.1806150474		148.5	131.1806150474		0	0
			146.75	149.8099281723		110.1918647023	114.1648343244	114.1648343244	148.75	131.4299659444	93.0367632705	96.9839308569	96.9839308569		148.75	131.4299659444		148.75	131.4299659444		0	0
			147	150.0599281723		110.4400985537	114.4132283027	114.4132283027	149	131.6793203404	93.2832946075	97.2308089855	97.2308089855		149	131.6793203404		149	131.6793203404		0	0
			147.25	150.3099281723		110.6883430238	114.6616316325	114.6616316325	149.25	131.9286782103	93.5298490967	97.4777072102	97.4777072102		149.25	131.9286782103		149.25	131.9286782103		0	0
			147.5	150.5599281723		110.9365980273	114.9100442412	114.9100442412	149.5	132.1780395291	93.7764265304	97.7246253575	97.7246253575		149.5	132.1780395291		149.5	132.1780395291		0	0
			147.75	150.8099281723		111.1848634798	115.1584660566	115.1584660566	149.75	132.4274042721	94.0230267037	97.9715632556	97.9715632556		149.75	132.4274042721		149.75	132.4274042721		0	0
			148	151.0599281723		111.4331392976	115.4068970074	115.4068970074	150	132.6767724149	94.2696494137	98.2185207347	98.2185207347		150	132.6767724149		150	132.6767724149		0	0
			148.25	151.3099281723		111.6814253981	115.655337023	115.655337023	150.25	132.9261439332	94.5162944598	98.4654976267	98.4654976267		150.25	132.9261439332		150.25	132.9261439332		0	0
			148.5	151.5599281723		111.9297216993	115.9037860335	115.9037860335	150.5	133.175518803	94.7629616438	98.7124937653	98.7124937653		150.5	133.175518803		150.5	133.175518803		0	0
			148.75	151.8099281723		112.1780281201	116.1522439696	116.1522439696	150.75	133.4248970005	95.0096507696	98.9595089861	98.9595089861		150.75	133.4248970005		150.75	133.4248970005		0	0
			149	152.0599281723		112.4263445803	116.4007107627	116.4007107627	151	133.674278502	95.2563616433	99.2065431264	99.2065431264		151	133.674278502		151	133.674278502		0	0
			149.25	152.3099281723		112.6746710003	116.6491863448	116.6491863448	151.25	133.9236632842	95.5030940732	99.4535960252	99.4535960252		151.25	133.9236632842		151.25	133.9236632842		0	0
			149.5	152.5599281723		112.9230073016	116.8976706486	116.8976706486	151.5	134.1730513238	95.7498478695	99.7006675233	99.7006675233		151.5	134.1730513238		151.5	134.1730513238		0	0
			149.75	152.8099281723		113.171353406	117.1461636075	117.1461636075	151.75	134.4224425979	95.9966228449	99.9477574633	99.9477574633		151.75	134.4224425979		151.75	134.4224425979		0	0
			150	153.0599281723		113.4197092365	117.3946651555	117.3946651555	152	134.6718370837	96.2434188137	100.1948656891	100.1948656891		152	134.6718370837		152	134.6718370837		0	0
			150.25	153.3099281723		113.6680747167	117.6431752272	117.6431752272	152.25	134.9212347585	96.4902355926	100.4419920466	100.4419920466		152.25	134.9212347585		152.25	134.9212347585		0	0
			150.5	153.5599281723		113.916449771	117.8916937578	117.8916937578	152.5	135.1706356001	96.7370730002	100.6891363833	100.6891363833		152.5	135.1706356001		152.5	135.1706356001		0	0
			150.75	153.8099281723		114.1648343244	118.1402206832	118.1402206832	152.75	135.4200395862	96.9839308569	100.9362985482	100.9362985482		152.75	135.4200395862		152.75	135.4200395862		0	0
			151	154.0599281723		114.4132283027	118.3887559399	118.3887559399	153	135.6694466949	97.2308089855	101.1834783919	101.1834783919		153	135.6694466949		153	135.6694466949		0	0
			151.25	154.3099281723		114.6616316325	118.6372994648	118.6372994648	153.25	135.9188569042	97.4777072102	101.4306757666	101.4306757666		153.25	135.9188569042		153.25	135.9188569042		0	0
			151.5	154.5599281723		114.9100442412	118.8858511958	118.8858511958	153.5	136.1682701927	97.7246253575	101.677890526	101.677890526		153.5	136.1682701927		153.5	136.1682701927		0	0
			151.75	154.8099281723		115.1584660566	119.134411071	119.134411071	153.75	136.4176865389	97.9715632556	101.9251225255	101.9251225255		153.75	136.4176865389		153.75	136.4176865389		0	0
			152	155.0599281723		115.4068970074	119.3829790292	119.3829790292	154	136.6671059215	98.2185207347	102.1723716219	102.1723716219		154	136.6671059215		154	136.6671059215		0	0
			152.25	155.3099281723		115.655337023	119.6315550099	119.6315550099	154.25	136.9165283194	98.4654976267	102.4196376733	102.4196376733		154.25	136.9165283194		154.25	136.9165283194		0	0
			152.5	155.5599281723		115.9037860335	119.8801389531	119.8801389531	154.5	137.1659537119	98.7124937653	102.6669205397	102.6669205397		154.5	137.1659537119		154.5	137.1659537119		0	0
			152.75	155.8099281723		116.1522439696	120.1287307992	120.1287307992	154.75	137.4153820782	98.9595089861	102.9142200822	102.9142200822		154.75	137.4153820782		154.75	137.4153820782		0	0
			153	156.0599281723		116.4007107627	120.3773304894	120.3773304894	155	137.6648133979	99.2065431264	103.1615361635	103.1615361635		155	137.6648133979		155	137.6648133979		0	0
			153.25	156.3099281723		116.6491863448	120.6259379652	120.6259379652	155.25	137.9142476505	99.4535960252	103.4088686477	103.4088686477		155.25	137.9142476505		155.25	137.9142476505		0	0
			153.5	156.5599281723		116.8976706486	120.874553169	120.874553169	155.5	138.1636848159	99.7006675233	103.6562174001	103.6562174001		155.5	138.1636848159		155.5	138.1636848159		0	0
			153.75	156.8099281723		117.1461636075	121.1231760434	121.1231760434	155.75	138.4131248741	99.9477574633	103.9035822879	103.9035822879		155.75	138.4131248741		155.75	138.4131248741		0	0
			154	157.0599281723		117.3946651555	121.3718065316	121.3718065316	156	138.6625678053	100.1948656891	104.150963179	104.150963179		156	138.6625678053		156	138.6625678053		0	0
			154.25	157.3099281723		117.6431752272	121.6204445775	121.6204445775	156.25	138.9120135899	100.4419920466	104.3983599432	104.3983599432		156.25	138.9120135899		156.25	138.9120135899		0	0
			154.5	157.5599281723		117.8916937578	121.8690901253	121.8690901253	156.5	139.1614622084	100.6891363833	104.6457724514	104.6457724514		156.5	139.1614622084		156.5	139.1614622084		0	0
			154.75	157.8099281723		118.1402206832	122.1177431198	122.1177431198	156.75	139.4109136414	100.9362985482	104.8932005757	104.8932005757		156.75	139.4109136414		156.75	139.4109136414		0	0
			155	158.0599281723		118.3887559399	122.3664035064	122.3664035064	157	139.6603678699	101.1834783919	105.1406441898	105.1406441898		157	139.6603678699		157	139.6603678699		0	0
			155.25	158.3099281723		118.6372994648	122.6150712309	122.6150712309	157.25	139.9098248747	101.4306757666	105.3881031684	105.3881031684		157.25	139.9098248747		157.25	139.9098248747		0	0
			155.5	158.5599281723		118.8858511958	122.8637462396	122.8637462396	157.5	140.1592846372	101.677890526	105.6355773877	105.6355773877		157.5	140.1592846372		157.5	140.1592846372		0	0
			155.75	158.8099281723		119.134411071	123.1124284793	123.1124284793	157.75	140.4087471386	101.9251225255	105.883066725	105.883066725		157.75	140.4087471386		157.75	140.4087471386		0	0
			156	159.0599281723		119.3829790292	123.3611178973	123.3611178973	158	140.6582123604	102.1723716219	106.1305710589	106.1305710589		158	140.6582123604		158	140.6582123604		0	0
			156.25	159.3099281723		119.6315550099	123.6098144413	123.6098144413	158.25	140.9076802843	102.4196376733	106.3780902692	106.3780902692		158.25	140.9076802843		158.25	140.9076802843		0	0
			156.5	159.5599281723		119.8801389531	123.8585180597	123.8585180597	158.5	141.1571508921	102.6669205397	106.625624237	106.625624237		158.5	141.1571508921		158.5	141.1571508921		0	0
			156.75	159.8099281723		120.1287307992	124.1072287012	124.1072287012	158.75	141.4066241657	102.9142200822	106.8731728444	106.8731728444		158.75	141.4066241657		158.75	141.4066241657		0	0
			157	160.0599281723		120.3773304894	124.3559463148	124.3559463148	159	141.6561000873	103.1615361635	107.1207359748	107.1207359748		159	141.6561000873		159	141.6561000873		0	0
			157.25	160.3099281723		120.6259379652	124.6046708504	124.6046708504	159.25	141.905578639	103.4088686477	107.3683135129	107.3683135129		159.25	141.905578639		159.25	141.905578639		0	0
			157.5	160.5599281723		120.874553169	124.8534022579	124.8534022579	159.5	142.1550598033	103.6562174001	107.6159053443	107.6159053443		159.5	142.1550598033		159.5	142.1550598033		0	0
			157.75	160.8099281723		121.1231760434	125.102140488	125.102140488	159.75	142.4045435628	103.9035822879	107.8635113559	107.8635113559		159.75	142.4045435628		159.75	142.4045435628		0	0
								0					0			0			0
	Optimal							0					0			0			0
	Cid		26.6747751837	29.2496774529		28.6747751837	24.6747751837	28.6747751837	28.6747751837	20.2310066754	42.9847860594	37.694766608	42.9847860594		28.6747751837	28.6747751837		28.6747751837	28.6747751837		0	0
	Mcid		33.0363141607	35.1482297325		22.9553146832	20.9487382542	22.9553146832	35.0363141607	22.9553146832	35.0363141607	31.0363141607	35.0363141607		35.0363141607	22.9553146832		35.0363141607	22.9553146832		0	0
